# Supplementary material for: (Nitrato-κ2 O,O′)bis­(1,10-phenanthroline-κ2 N,N′)copper(II) tricyano­methanide
Source: Acta Crystallogr Sect E Struct Rep Online. 2012 Nov 28;68(Pt 12):m1553–4. doi: 10.1107/S1600536812047757 (PMC3588793; doi:10.1107/S1600536812047757)
Supplement: Supplementary file 1 [file e-68-m1553-sup1.cif]

##############################################################################
#                                                                            #
# This CIF contains the data in a paper accepted for publication in          #
# Acta Crystallographica Section E. It conforms to the requirements of       #
# Notes for Authors for Acta Crystallographica Section E, and has been       #
# peer reviewed under the auspices of the IUCr Commission on Journals.       #
#                                                                            #
# Full details of the Crystallographic Information File format               #
# are given in the paper "The Crystallographic Information File (CIF):       #
# a New Standard Archive File for Crystallography" by S. R. Hall, F. H.      #
# Allen and I. D. Brown [Acta Cryst. (1991), A47, 655-685].                  #
#                                                                            #
# The current version of the core CIF dictionary is obtainable from          #
# ftp://ftp.iucr.org/pub/cif_core.dic.                                       #
#                                                                            #
# Software is freely available for graphical display of the structure(s)     #
# in this CIF. For information consult the CIF software page                 #
# http://www.iucr.org/resources/cif/software.                                #
#                                                                            #
# This file may be used for bona fide research purposes within the           #
# scientific community so long as proper attribution is given to the journal # 
# article from which it was obtained.                                        #
#                                                                            #
##############################################################################
data_I
_audit_creation_method     SHELXL-97
_chemical_name_systematic
;
(Nitrato-\k^2^<i>O</i>,<i>O</i>')bis(1,10-phenanthroline-
\k^2^<i>N</i>,<i>N</i>')copper(II) tricyanomethanide
;
_chemical_name_common     ?
_chemical_formula_moiety     'C24 H16 Cu N5 O3 +, C4 N3 -'
_chemical_formula_sum     'C28 H16 Cu N8 O3'
_chemical_formula_iupac     '[Cu (N O3) (C12 H8 N2)2] (C4 N3)'
_chemical_formula_weight     576.03
_chemical_melting_point     ?
_symmetry_cell_setting     monoclinic
_symmetry_space_group_name_H-M     'P 21/c'
_symmetry_space_group_name_Hall     '-P 2ybc'
loop_
    _symmetry_equiv_pos_as_xyz
    'x, y, z'
    '-x, y+1/2, -z+1/2'
    '-x, -y, -z'
    'x, -y-1/2, z-1/2'
_cell_length_a     13.3011(4)
_cell_length_b     10.1155(3)
_cell_length_c     19.5597(6)
_cell_angle_alpha     90.00
_cell_angle_beta     103.997(3)
_cell_angle_gamma     90.00
_cell_volume     2553.56(13)
_cell_formula_units_Z     4
_cell_measurement_reflns_used     4424
_cell_measurement_theta_min     2.91
_cell_measurement_theta_max     29.35
_cell_measurement_temperature     183(2)
_exptl_crystal_description     prism
_exptl_crystal_colour     green
_exptl_crystal_size_max     0.38
_exptl_crystal_size_mid     0.31
_exptl_crystal_size_min     0.26
_exptl_crystal_density_diffrn     1.498
_exptl_crystal_density_meas     ?
_exptl_crystal_density_method     'not measured'
_exptl_crystal_F_000     1172
_exptl_absorpt_coefficient_mu     0.903
_exptl_absorpt_correction_type     analytical
_exptl_absorpt_process_details
;
[CrysAlis RED (Oxford Diffraction, 2007), based on expressions derived
from
Clark & Reid (1995)]
;
_exptl_absorpt_correction_T_min     0.777
_exptl_absorpt_correction_T_max     0.825
_exptl_special_details     ?
_diffrn_ambient_temperature     183(2)
_diffrn_radiation_type     MoK\a
_diffrn_radiation_wavelength     0.71069
_diffrn_radiation_source     'fine-focus sealed tube'
_diffrn_radiation_monochromator     graphite
_diffrn_measurement_device_type
;
Oxford Diffraction Xcalibur Sapphire2
;
_diffrn_measurement_method     '\w scans'
_diffrn_detector_area_resol_mean     8.3438
_diffrn_reflns_number     10675
_diffrn_reflns_av_R_equivalents     0.0236
_diffrn_reflns_av_sigmaI/netI     0.0449
_diffrn_reflns_theta_min     2.92
_diffrn_reflns_theta_max     26.50
_diffrn_reflns_theta_full     26.50
_diffrn_measured_fraction_theta_max     0.996
_diffrn_measured_fraction_theta_full     0.996
_diffrn_reflns_limit_h_min     -16
_diffrn_reflns_limit_h_max     9
_diffrn_reflns_limit_k_min     -11
_diffrn_reflns_limit_k_max     12
_diffrn_reflns_limit_l_min     -22
_diffrn_reflns_limit_l_max     24
_diffrn_standards_number     0
_diffrn_standards_interval_count     0
_diffrn_standards_interval_time     0
_diffrn_standards_decay_%     .
_refine_special_details
;
Refinement of <i>F</i>^2^ against ALL reflections. The weighted <i>R</i>-factor
<i>wR</i> and goodness of fit <i>S</i> are based on <i>F</i>^2^, conventional
<i>R</i>-factors <i>R</i> are based on <i>F</i>, with <i>F</i> set to zero for
negative <i>F</i>^2^. The threshold expression of <i>F</i>^2^ >
\s(<i>F</i>^2^) is used only for calculating <i>R</i>-factors(gt) <i>etc</i>.
and is not relevant to the choice of reflections for refinement.
<i>R</i>-factors based on <i>F</i>^2^ are statistically about twice as large
as those based on <i>F</i>, and <i>R</i>- factors based on ALL data will be
even larger.
;
_reflns_number_total     5283
_reflns_number_gt     4034
_reflns_threshold_expression     I>2sigma(I)
_refine_ls_structure_factor_coef     Fsqd
_refine_ls_matrix_type     full
_refine_ls_R_factor_all     0.0630
_refine_ls_R_factor_gt     0.0398
_refine_ls_wR_factor_gt     0.0862
_refine_ls_wR_factor_ref     0.0969
_refine_ls_goodness_of_fit_ref     1.006
_refine_ls_restrained_S_all     1.006
_refine_ls_number_reflns     5283
_refine_ls_number_parameters     361
_refine_ls_number_restraints     0
_refine_ls_hydrogen_treatment     constr
_refine_ls_weighting_scheme     calc
_refine_ls_weighting_details
         'calc w=1/[\s^2^(Fo^2^)+(0.0384P)^2^+1.6904P] where P=(Fo^2^+2Fc^2^)/3'
_atom_sites_solution_hydrogens     geom
_atom_sites_solution_primary     direct
_atom_sites_solution_secondary     difmap
_refine_ls_shift/su_max     0.001
_refine_ls_shift/su_mean     0.000
_refine_diff_density_max     0.397
_refine_diff_density_min     -0.426
_refine_ls_extinction_method     none
_refine_ls_extinction_coef     ?
loop_
    _atom_type_symbol
    _atom_type_description
    _atom_type_scat_dispersion_real
    _atom_type_scat_dispersion_imag
    _atom_type_scat_source
    'C' 'C' 0.0033 0.0016
                         'International Tables Vol C Tables 4.2.6.8 and 6.1.1.4'
    'H' 'H' 0.0000 0.0000
                         'International Tables Vol C Tables 4.2.6.8 and 6.1.1.4'
    'N' 'N' 0.0061 0.0033
                         'International Tables Vol C Tables 4.2.6.8 and 6.1.1.4'
    'O' 'O' 0.0106 0.0060
                         'International Tables Vol C Tables 4.2.6.8 and 6.1.1.4'
    'Cu' 'Cu' 0.3201 1.2651
                         'International Tables Vol C Tables 4.2.6.8 and 6.1.1.4'
_computing_data_collection     'CrysAlis CCD (Oxford Diffraction, 2007)'
_computing_cell_refinement     'CrysAlis RED (Oxford Diffraction, 2007)'
_computing_data_reduction     'CrysAlis RED (Oxford Diffraction, 2007)'
_computing_structure_solution     'SHELXS97 (Sheldrick, 2008)'
_computing_structure_refinement     'SHELXL97 (Sheldrick, 2008)'
_computing_molecular_graphics     'DIAMOND (Brandenburg, 2001)'
_computing_publication_material     'SHELXL97 (Sheldrick, 2008)'
loop_
    _atom_site_type_symbol
    _atom_site_label
    _atom_site_fract_x
    _atom_site_fract_y
    _atom_site_fract_z
    _atom_site_U_iso_or_equiv
    _atom_site_adp_type
    _atom_site_calc_flag
    _atom_site_refinement_flags
    _atom_site_occupancy
    _atom_site_symmetry_multiplicity
    _atom_site_disorder_assembly
    _atom_site_disorder_group
    Cu Cu1 0.23397(2) 0.23042(3) 0.492800(16) 0.02860(11) Uani d . 1 1 . .
    N N10 0.20297(15) 0.0829(2) 0.42426(10) 0.0279(5) Uani d . 1 1 . .
    N N20 0.37950(15) 0.2104(2) 0.47543(10) 0.0254(4) Uani d . 1 1 . .
    N N30 0.27128(15) 0.3747(2) 0.56231(10) 0.0269(5) Uani d . 1 1 . .
    N N40 0.12822(15) 0.3762(2) 0.43990(10) 0.0273(5) Uani d . 1 1 . .
    O O1 0.12472(15) 0.1517(2) 0.54749(10) 0.0456(5) Uani d . 1 1 . .
    O O2 0.27099(14) 0.0638(2) 0.59615(12) 0.0480(5) Uani d . 1 1 . .
    O O3 0.13425(17) 0.0080(2) 0.62999(11) 0.0535(6) Uani d . 1 1 . .
    N N4 0.17688(15) 0.07347(19) 0.59182(11) 0.0251(5) Uani d . 1 1 . .
    C C11 0.28763(18) 0.0376(2) 0.40462(12) 0.0247(5) Uani d . 1 1 . .
    C C12 0.1122(2) 0.0234(3) 0.39845(13) 0.0326(6) Uani d . 1 1 . .
    H H12 0.0538 0.0542 0.4117 0.039 Uiso calc R 1 1 . .
    C C13 0.1022(2) -0.0837(3) 0.35220(14) 0.0358(6) Uani d . 1 1 . .
    H H13 0.0376 -0.1216 0.3340 0.043 Uiso calc R 1 1 . .
    C C14 0.1878(2) -0.1322(3) 0.33397(13) 0.0341(6) Uani d . 1 1 . .
    H H14 0.1820 -0.2053 0.3045 0.041 Uiso calc R 1 1 . .
    C C15 0.2850(2) -0.0715(2) 0.35975(12) 0.0280(6) Uani d . 1 1 . .
    C C16 0.3793(2) -0.1106(3) 0.34200(13) 0.0316(6) Uani d . 1 1 . .
    H H16 0.3789 -0.1841 0.3134 0.038 Uiso calc R 1 1 . .
    C C21 0.38273(18) 0.1067(2) 0.43158(12) 0.0236(5) Uani d . 1 1 . .
    C C22 0.46619(19) 0.2782(3) 0.49966(13) 0.0302(6) Uani d . 1 1 . .
    H H22 0.4648 0.3495 0.5294 0.036 Uiso calc R 1 1 . .
    C C23 0.5594(2) 0.2471(3) 0.48255(13) 0.0320(6) Uani d . 1 1 . .
    H H23 0.6186 0.2971 0.5007 0.038 Uiso calc R 1 1 . .
    C C24 0.5630(2) 0.1427(3) 0.43896(13) 0.0319(6) Uani d . 1 1 . .
    H H24 0.6248 0.1209 0.4273 0.038 Uiso calc R 1 1 . .
    C C25 0.47279(19) 0.0682(2) 0.41169(12) 0.0251(5) Uani d . 1 1 . .
    C C26 0.4683(2) -0.0431(3) 0.36593(13) 0.0311(6) Uani d . 1 1 . .
    H H26 0.5277 -0.0694 0.3525 0.037 Uiso calc R 1 1 . .
    C C31 0.21763(18) 0.4890(2) 0.54394(12) 0.0240(5) Uani d . 1 1 . .
    C C32 0.3421(2) 0.3704(3) 0.62327(13) 0.0327(6) Uani d . 1 1 . .
    H H32 0.3780 0.2919 0.6365 0.039 Uiso calc R 1 1 . .
    C C33 0.3646(2) 0.4792(3) 0.66803(14) 0.0350(6) Uani d . 1 1 . .
    H H33 0.4153 0.4735 0.7101 0.042 Uiso calc R 1 1 . .
    C C34 0.3117(2) 0.5938(3) 0.64957(13) 0.0327(6) Uani d . 1 1 . .
    H H34 0.3265 0.6673 0.6789 0.039 Uiso calc R 1 1 . .
    C C35 0.23491(19) 0.6016(2) 0.58662(13) 0.0267(5) Uani d . 1 1 . .
    C C36 0.1738(2) 0.7169(3) 0.56400(14) 0.0322(6) Uani d . 1 1 . .
    H H36 0.1847 0.7924 0.5920 0.039 Uiso calc R 1 1 . .
    C C41 0.14034(18) 0.4896(2) 0.47829(13) 0.0252(5) Uani d . 1 1 . .
    C C42 0.0572(2) 0.3760(3) 0.37912(13) 0.0348(6) Uani d . 1 1 . .
    H H42 0.0484 0.2998 0.3517 0.042 Uiso calc R 1 1 . .
    C C43 -0.0048(2) 0.4860(3) 0.35470(14) 0.0378(7) Uani d . 1 1 . .
    H H43 -0.0538 0.4821 0.3118 0.045 Uiso calc R 1 1 . .
    C C44 0.0065(2) 0.5983(3) 0.39360(14) 0.0351(6) Uani d . 1 1 . .
    H H44 -0.0352 0.6713 0.3778 0.042 Uiso calc R 1 1 . .
    C C45 0.08147(18) 0.6040(3) 0.45786(13) 0.0282(6) Uani d . 1 1 . .
    C C46 0.1005(2) 0.7181(3) 0.50269(15) 0.0340(6) Uani d . 1 1 . .
    H H46 0.0615 0.7943 0.4893 0.041 Uiso calc R 1 1 . .
    C C1 0.3205(3) 0.4583(3) 0.34844(17) 0.0488(8) Uani d . 1 1 . .
    C C2 0.4051(2) 0.3074(3) 0.28228(14) 0.0384(7) Uani d . 1 1 . .
    C C3 0.2207(2) 0.2859(3) 0.27295(14) 0.0408(7) Uani d . 1 1 . .
    C C4 0.3157(2) 0.3509(3) 0.30173(14) 0.0381(7) Uani d . 1 1 . .
    N N1 0.3254(3) 0.5442(3) 0.38713(17) 0.0772(10) Uani d . 1 1 . .
    N N2 0.4774(2) 0.2697(3) 0.26576(13) 0.0481(7) Uani d . 1 1 . .
    N N3 0.1445(2) 0.2311(3) 0.25020(14) 0.0594(8) Uani d . 1 1 . .
loop_
    _atom_site_aniso_label
    _atom_site_aniso_U_11
    _atom_site_aniso_U_22
    _atom_site_aniso_U_33
    _atom_site_aniso_U_12
    _atom_site_aniso_U_13
    _atom_site_aniso_U_23
    Cu1 0.02404(17) 0.02999(18) 0.02883(17) 0.00306(14) 0.00066(12) -0.00604(14)
    N10 0.0248(11) 0.0302(12) 0.0268(11) 0.0005(9) 0.0026(9) -0.0015(9)
    N20 0.0246(10) 0.0265(11) 0.0233(10) -0.0003(9) 0.0026(9) 0.0008(9)
    N30 0.0253(11) 0.0267(11) 0.0268(11) 0.0050(9) 0.0027(9) -0.0008(9)
    N40 0.0210(10) 0.0315(12) 0.0270(11) 0.0020(9) 0.0007(9) 0.0003(9)
    O1 0.0396(11) 0.0472(12) 0.0433(11) 0.0154(10) -0.0029(9) -0.0071(10)
    O2 0.0230(10) 0.0497(13) 0.0711(14) 0.0028(9) 0.0111(10) -0.0105(11)
    O3 0.0639(15) 0.0471(13) 0.0574(14) -0.0118(11) 0.0298(12) -0.0044(11)
    N4 0.0220(11) 0.0207(11) 0.0337(11) -0.0005(9) 0.0092(9) -0.0091(9)
    C11 0.0266(13) 0.0253(13) 0.0203(12) 0.0015(11) 0.0019(10) 0.0032(10)
    C12 0.0279(13) 0.0373(15) 0.0305(14) -0.0031(12) 0.0032(11) -0.0003(12)
    C13 0.0337(15) 0.0374(16) 0.0332(14) -0.0103(13) 0.0018(12) -0.0005(12)
    C14 0.0465(17) 0.0266(14) 0.0267(13) -0.0054(12) 0.0038(12) -0.0056(11)
    C15 0.0355(14) 0.0257(13) 0.0210(12) 0.0002(11) 0.0030(11) 0.0025(10)
    C16 0.0454(16) 0.0263(13) 0.0233(12) 0.0063(12) 0.0090(12) -0.0021(11)
    C21 0.0279(13) 0.0232(12) 0.0181(11) 0.0019(10) 0.0024(10) 0.0055(10)
    C22 0.0309(14) 0.0302(14) 0.0281(13) -0.0042(12) 0.0044(11) -0.0029(11)
    C23 0.0262(13) 0.0402(16) 0.0284(13) -0.0071(12) 0.0040(11) 0.0023(12)
    C24 0.0263(13) 0.0414(16) 0.0286(13) 0.0031(12) 0.0080(11) 0.0068(12)
    C25 0.0295(13) 0.0248(13) 0.0206(11) 0.0047(11) 0.0051(10) 0.0056(10)
    C26 0.0343(14) 0.0351(15) 0.0258(13) 0.0088(12) 0.0108(11) 0.0052(11)
    C31 0.0200(12) 0.0276(13) 0.0256(12) 0.0012(10) 0.0077(10) 0.0016(10)
    C32 0.0324(14) 0.0326(15) 0.0285(13) 0.0049(12) -0.0017(11) 0.0014(11)
    C33 0.0356(15) 0.0374(16) 0.0274(13) -0.0011(12) -0.0014(12) -0.0038(12)
    C34 0.0370(15) 0.0298(14) 0.0301(13) -0.0030(12) 0.0057(12) -0.0075(11)
    C35 0.0246(13) 0.0276(13) 0.0298(13) -0.0013(11) 0.0102(11) 0.0004(11)
    C36 0.0343(14) 0.0248(13) 0.0397(15) 0.0014(11) 0.0131(12) -0.0024(12)
    C41 0.0199(12) 0.0292(13) 0.0277(13) -0.0010(10) 0.0080(10) 0.0030(11)
    C42 0.0300(14) 0.0417(16) 0.0296(14) -0.0020(12) 0.0013(11) -0.0009(12)
    C43 0.0268(14) 0.0500(18) 0.0313(14) 0.0018(13) -0.0032(12) 0.0086(13)
    C44 0.0264(14) 0.0384(16) 0.0389(15) 0.0052(12) 0.0046(12) 0.0114(13)
    C45 0.0213(12) 0.0323(14) 0.0327(13) 0.0039(11) 0.0097(11) 0.0064(11)
    C46 0.0306(14) 0.0277(14) 0.0458(16) 0.0088(12) 0.0132(13) 0.0065(13)
    C1 0.055(2) 0.0455(19) 0.0450(17) -0.0154(16) 0.0094(15) -0.0067(16)
    C2 0.0484(18) 0.0380(17) 0.0226(13) -0.0190(15) -0.0033(13) 0.0032(12)
    C3 0.0483(18) 0.0447(17) 0.0283(14) -0.0067(15) 0.0072(13) -0.0054(13)
    C4 0.0443(17) 0.0364(16) 0.0299(14) -0.0098(13) 0.0015(13) -0.0003(12)
    N1 0.086(2) 0.062(2) 0.085(2) -0.0259(18) 0.025(2) -0.0363(19)
    N2 0.0455(16) 0.0587(17) 0.0381(14) -0.0186(14) 0.0064(12) -0.0048(13)
    N3 0.0510(17) 0.075(2) 0.0492(16) -0.0219(15) 0.0059(14) -0.0160(15)
_geom_special_details
;
All e.s.d.'s (except the e.s.d. in the dihedral angle between two l.s. planes)
are estimated using the full covariance matrix. The cell e.s.d.'s are taken
into account individually in the estimation of e.s.d.'s in distances, angles
and torsion angles; correlations between e.s.d.'s in cell parameters are only
used when they are defined by crystal symmetry. An approximate (isotropic)
treatment of cell e.s.d.'s is used for estimating e.s.d.'s involving l.s.
planes.
;
loop_
    _geom_bond_atom_site_label_1
    _geom_bond_atom_site_label_2
    _geom_bond_site_symmetry_2
    _geom_bond_distance
    _geom_bond_publ_flag
    Cu1 N10 . 1.981(2) ?
    Cu1 N20 . 2.055(2) ?
    Cu1 N30 . 1.974(2) ?
    Cu1 N40 . 2.126(2) ?
    Cu1 O1 . 2.154(2) ?
    Cu1 O2 . 2.586(2) ?
    O1 N4 . 1.253(3) ?
    O2 N4 . 1.238(3) ?
    O3 N4 . 1.234(3) ?
    N10 C11 . 1.354(3) ?
    N10 C12 . 1.334(3) ?
    N20 C21 . 1.362(3) ?
    N20 C22 . 1.326(3) ?
    N30 C31 . 1.361(3) ?
    N30 C32 . 1.330(3) ?
    N40 C41 . 1.359(3) ?
    N40 C42 . 1.327(3) ?
    C11 C15 . 1.405(3) ?
    C11 C21 . 1.430(3) ?
    C12 C13 . 1.397(4) ?
    C12 H12 . 0.9300 ?
    C13 C14 . 1.364(4) ?
    C13 H13 . 0.9300 ?
    C14 C15 . 1.410(4) ?
    C14 H14 . 0.9300 ?
    C15 C16 . 1.435(4) ?
    C16 C26 . 1.349(4) ?
    C16 H16 . 0.9300 ?
    C21 C25 . 1.401(3) ?
    C22 C23 . 1.396(4) ?
    C22 H22 . 0.9300 ?
    C23 C24 . 1.366(4) ?
    C23 H23 . 0.9300 ?
    C24 C25 . 1.409(3) ?
    C24 H24 . 0.9300 ?
    C25 C26 . 1.431(3) ?
    C26 H26 . 0.9300 ?
    C31 C35 . 1.398(3) ?
    C31 C41 . 1.438(3) ?
    C32 C33 . 1.393(4) ?
    C32 H32 . 0.9300 ?
    C33 C34 . 1.359(4) ?
    C33 H33 . 0.9300 ?
    C34 C35 . 1.399(3) ?
    C34 H34 . 0.9300 ?
    C35 C36 . 1.429(3) ?
    C36 C46 . 1.351(4) ?
    C36 H36 . 0.9300 ?
    C41 C45 . 1.401(3) ?
    C42 C43 . 1.400(4) ?
    C42 H42 . 0.9300 ?
    C43 C44 . 1.355(4) ?
    C43 H43 . 0.9300 ?
    C44 C45 . 1.404(3) ?
    C44 H44 . 0.9300 ?
    C45 C46 . 1.434(4) ?
    C46 H46 . 0.9300 ?
    C1 N1 . 1.144(4) n
    C1 C4 . 1.411(4) n
    C2 N2 . 1.151(4) n
    C2 C4 . 1.404(4) n
    C3 N3 . 1.147(4) n
    C3 C4 . 1.415(4) n
loop_
    _geom_angle_atom_site_label_1
    _geom_angle_atom_site_label_2
    _geom_angle_atom_site_label_3
    _geom_angle_site_symmetry_1
    _geom_angle_site_symmetry_3
    _geom_angle
    _geom_angle_publ_flag
    N10 Cu1 N30 . . 177.46(8) n
    N10 Cu1 N40 . . 100.85(8) n
    N20 Cu1 N10 . . 82.20(8) n
    N20 Cu1 N30 . . 95.54(8) n
    N20 Cu1 N40 . . 121.78(8) n
    N30 Cu1 N40 . . 81.31(8) n
    N10 Cu1 O1 . . 90.15(8) n
    N20 Cu1 O1 . . 145.22(8) n
    N30 Cu1 O1 . . 91.07(8) n
    N40 Cu1 O1 . . 92.97(8) n
    N10 Cu1 O2 . . 90.41(8) n
    N20 Cu1 O2 . . 93.23(7) n
    N30 Cu1 O2 . . 88.55(7) n
    N40 Cu1 O2 . . 144.19(7) n
    O1 Cu1 O2 . . 52.76(6) n
    C12 N10 C11 . . 118.6(2) ?
    C12 N10 Cu1 . . 128.10(18) ?
    C11 N10 Cu1 . . 113.29(15) ?
    C22 N20 C21 . . 117.7(2) ?
    C22 N20 Cu1 . . 131.50(18) ?
    C21 N20 Cu1 . . 110.75(16) ?
    C32 N30 C31 . . 118.5(2) ?
    C32 N30 Cu1 . . 126.82(17) ?
    C31 N30 Cu1 . . 114.70(15) ?
    C42 N40 C41 . . 117.4(2) ?
    C42 N40 Cu1 . . 132.69(18) ?
    C41 N40 Cu1 . . 109.91(15) ?
    N4 O1 Cu1 . . 104.48(15) ?
    N4 O2 Cu1 . . 84.07(15) ?
    O3 N4 O2 . . 121.4(2) ?
    O3 N4 O1 . . 120.0(2) ?
    O2 N4 O1 . . 118.6(2) ?
    N10 C11 C15 . . 123.1(2) ?
    N10 C11 C21 . . 116.9(2) ?
    C15 C11 C21 . . 120.0(2) ?
    N10 C12 C13 . . 122.1(3) ?
    N10 C12 H12 . . 119.0 ?
    C13 C12 H12 . . 119.0 ?
    C14 C13 C12 . . 119.6(2) ?
    C14 C13 H13 . . 120.2 ?
    C12 C13 H13 . . 120.2 ?
    C13 C14 C15 . . 120.1(2) ?
    C13 C14 H14 . . 120.0 ?
    C15 C14 H14 . . 120.0 ?
    C11 C15 C14 . . 116.6(2) ?
    C11 C15 C16 . . 118.5(2) ?
    C14 C15 C16 . . 124.9(2) ?
    C26 C16 C15 . . 121.4(2) ?
    C26 C16 H16 . . 119.3 ?
    C15 C16 H16 . . 119.3 ?
    N20 C21 C25 . . 123.2(2) ?
    N20 C21 C11 . . 116.7(2) ?
    C25 C21 C11 . . 120.1(2) ?
    N20 C22 C23 . . 123.0(2) ?
    N20 C22 H22 . . 118.5 ?
    C23 C22 H22 . . 118.5 ?
    C24 C23 C22 . . 119.4(2) ?
    C24 C23 H23 . . 120.3 ?
    C22 C23 H23 . . 120.3 ?
    C23 C24 C25 . . 119.7(2) ?
    C23 C24 H24 . . 120.2 ?
    C25 C24 H24 . . 120.2 ?
    C21 C25 C24 . . 117.0(2) ?
    C21 C25 C26 . . 118.9(2) ?
    C24 C25 C26 . . 124.1(2) ?
    C16 C26 C25 . . 121.1(2) ?
    C16 C26 H26 . . 119.5 ?
    C25 C26 H26 . . 119.5 ?
    N30 C31 C35 . . 122.3(2) ?
    N30 C31 C41 . . 117.1(2) ?
    C35 C31 C41 . . 120.6(2) ?
    N30 C32 C33 . . 122.4(2) ?
    N30 C32 H32 . . 118.8 ?
    C33 C32 H32 . . 118.8 ?
    C34 C33 C32 . . 119.2(2) ?
    C34 C33 H33 . . 120.4 ?
    C32 C33 H33 . . 120.4 ?
    C33 C34 C35 . . 120.2(2) ?
    C33 C34 H34 . . 119.9 ?
    C35 C34 H34 . . 119.9 ?
    C31 C35 C34 . . 117.3(2) ?
    C31 C35 C36 . . 118.8(2) ?
    C34 C35 C36 . . 123.9(2) ?
    C46 C36 C35 . . 121.1(2) ?
    C46 C36 H36 . . 119.5 ?
    C35 C36 H36 . . 119.5 ?
    N40 C41 C45 . . 123.8(2) ?
    N40 C41 C31 . . 117.0(2) ?
    C45 C41 C31 . . 119.2(2) ?
    N40 C42 C43 . . 122.5(3) ?
    N40 C42 H42 . . 118.8 ?
    C43 C42 H42 . . 118.8 ?
    C44 C43 C42 . . 119.9(2) ?
    C44 C43 H43 . . 120.0 ?
    C42 C43 H43 . . 120.0 ?
    C43 C44 C45 . . 119.7(2) ?
    C43 C44 H44 . . 120.1 ?
    C45 C44 H44 . . 120.1 ?
    C41 C45 C44 . . 116.6(2) ?
    C41 C45 C46 . . 119.1(2) ?
    C44 C45 C46 . . 124.2(2) ?
    C36 C46 C45 . . 121.2(2) ?
    C36 C46 H46 . . 119.4 ?
    C45 C46 H46 . . 119.4 ?
    N1 C1 C4 . . 178.9(4) n
    N2 C2 C4 . . 178.7(3) n
    N3 C3 C4 . . 178.8(4) n
    C1 C4 C2 . . 120.6(3) n
    C2 C4 C3 . . 118.7(3) n
    C3 C4 C1 . . 120.8(3) n
loop_
    _geom_hbond_atom_site_label_D
    _geom_hbond_atom_site_label_H
    _geom_hbond_atom_site_label_A
    _geom_hbond_site_symmetry_A
    _geom_hbond_distance_DH
    _geom_hbond_distance_HA
    _geom_hbond_distance_DA
    _geom_hbond_angle_DHA
    _geom_hbond_publ_flag
    C12 H12 O3 3_556 0.93 2.52 3.206(3) 131 y
    C24 H24 O2 3_656 0.93 2.44 3.231(3) 144 y
    C36 H36 O3 1_565 0.93 2.45 3.307(3) 153 y
    C46 H46 O1 3_566 0.93 2.47 3.201(3) 136 y
_iucr_refine_instructions_details
;
TITL exp_323-1m in P 21/c
CELL  0.71069  13.3011  10.1155  19.5597   90.000  103.997   90.000
ZERR     4.00   0.0004   0.0003   0.0006    0.000    0.003    0.000
LATT   1
SYMM  - X, 1/2 + Y, 1/2 - Z
SFAC  C    H    N    O    CU
UNIT  112  64   32   12   4
MERG   2
OMIT    -2.00  53.00
BIND Cu1 O2
EQIV $1 -x, -y, 1-z
EQIV $2 1-x, -y, 1-z
EQIV $3 x, 1+y, z
EQIV $4 -x, 1-y, 1-z
HTAB C12 O3_$1
HTAB C24 O2_$2
HTAB C36 O3_$3
HTAB C46 O1_$4
FMAP   2
PLAN   25
ACTA
BOND   $H
LIST   1
L.S.  25
WGHT    0.038400    1.690400
FVAR       1.88493
CU1   5    0.233967    0.230417    0.492800    11.00000    0.02404    0.02999 =
         0.02883   -0.00604    0.00066    0.00306
N10   3    0.202975    0.082910    0.424263    11.00000    0.02482    0.03015 =
         0.02680   -0.00147    0.00264    0.00048
N20   3    0.379499    0.210441    0.475429    11.00000    0.02455    0.02653 =
         0.02334    0.00079    0.00256   -0.00033
N30   3    0.271280    0.374653    0.562312    11.00000    0.02530    0.02669 =
         0.02683   -0.00080    0.00269    0.00501
N40   3    0.128223    0.376221    0.439903    11.00000    0.02096    0.03147 =
         0.02696    0.00032    0.00075    0.00196
O1    4    0.124716    0.151703    0.547486    11.00000    0.03962    0.04717 =
         0.04330   -0.00711   -0.00295    0.01535
O2    4    0.270990    0.063783    0.596150    11.00000    0.02304    0.04970 =
         0.07107   -0.01046    0.01114    0.00282
O3    4    0.134253    0.007961    0.629986    11.00000    0.06391    0.04708 =
         0.05742   -0.00438    0.02982   -0.01183
N4    3    0.176884    0.073469    0.591825    11.00000    0.02205    0.02071 =
         0.03371   -0.00908    0.00918   -0.00049
C11   1    0.287630    0.037621    0.404625    11.00000    0.02657    0.02531 =
         0.02029    0.00323    0.00195    0.00147
C12   1    0.112230    0.023400    0.398452    11.00000    0.02790    0.03728 =
         0.03053   -0.00032    0.00320   -0.00308
AFIX  43
H12   2    0.053794    0.054158    0.411664    11.00000   -1.20000
AFIX   0
C13   1    0.102239   -0.083655    0.352204    11.00000    0.03366    0.03735 =
         0.03319   -0.00049    0.00184   -0.01035
AFIX  43
H13   2    0.037637   -0.121625    0.333958    11.00000   -1.20000
AFIX   0
C14   1    0.187794   -0.132158    0.333971    11.00000    0.04650    0.02657 =
         0.02668   -0.00562    0.00385   -0.00536
AFIX  43
H14   2    0.182015   -0.205343    0.304496    11.00000   -1.20000
AFIX   0
C15   1    0.284990   -0.071483    0.359755    11.00000    0.03551    0.02567 =
         0.02097    0.00255    0.00300    0.00023
C16   1    0.379252   -0.110644    0.342004    11.00000    0.04545    0.02631 =
         0.02326   -0.00214    0.00898    0.00625
AFIX  43
H16   2    0.378941   -0.184146    0.313392    11.00000   -1.20000
AFIX   0
C21   1    0.382733    0.106721    0.431583    11.00000    0.02790    0.02318 =
         0.01806    0.00545    0.00239    0.00192
C22   1    0.466186    0.278155    0.499656    11.00000    0.03091    0.03018 =
         0.02809   -0.00290    0.00437   -0.00422
AFIX  43
H22   2    0.464802    0.349526    0.529387    11.00000   -1.20000
AFIX   0
C23   1    0.559441    0.247137    0.482545    11.00000    0.02618    0.04020 =
         0.02837    0.00229    0.00404   -0.00712
AFIX  43
H23   2    0.618554    0.297141    0.500669    11.00000   -1.20000
AFIX   0
C24   1    0.563050    0.142715    0.438958    11.00000    0.02633    0.04136 =
         0.02857    0.00675    0.00797    0.00307
AFIX  43
H24   2    0.624783    0.120906    0.427334    11.00000   -1.20000
AFIX   0
C25   1    0.472785    0.068196    0.411690    11.00000    0.02953    0.02476 =
         0.02059    0.00564    0.00508    0.00472
C26   1    0.468283   -0.043137    0.365926    11.00000    0.03425    0.03510 =
         0.02584    0.00520    0.01084    0.00882
AFIX  43
H26   2    0.527689   -0.069378    0.352459    11.00000   -1.20000
AFIX   0
C31   1    0.217626    0.488994    0.543937    11.00000    0.01998    0.02756 =
         0.02557    0.00155    0.00774    0.00121
C32   1    0.342133    0.370406    0.623275    11.00000    0.03239    0.03264 =
         0.02850    0.00141   -0.00167    0.00489
AFIX  43
H32   2    0.377988    0.291932    0.636514    11.00000   -1.20000
AFIX   0
C33   1    0.364611    0.479213    0.668030    11.00000    0.03556    0.03739 =
         0.02736   -0.00376   -0.00145   -0.00109
AFIX  43
H33   2    0.415253    0.473492    0.710054    11.00000   -1.20000
AFIX   0
C34   1    0.311676    0.593839    0.649573    11.00000    0.03699    0.02983 =
         0.03007   -0.00748    0.00572   -0.00296
AFIX  43
H34   2    0.326534    0.667296    0.678877    11.00000   -1.20000
AFIX   0
C35   1    0.234908    0.601612    0.586620    11.00000    0.02456    0.02757 =
         0.02978    0.00042    0.01020   -0.00127
C36   1    0.173804    0.716934    0.564000    11.00000    0.03429    0.02484 =
         0.03971   -0.00236    0.01310    0.00143
AFIX  43
H36   2    0.184739    0.792419    0.591965    11.00000   -1.20000
AFIX   0
C41   1    0.140338    0.489574    0.478286    11.00000    0.01988    0.02923 =
         0.02771    0.00305    0.00803   -0.00098
C42   1    0.057241    0.375959    0.379115    11.00000    0.03001    0.04175 =
         0.02956   -0.00089    0.00129   -0.00200
AFIX  43
H42   2    0.048430    0.299752    0.351712    11.00000   -1.20000
AFIX   0
C43   1   -0.004848    0.486040    0.354699    11.00000    0.02681    0.05004 =
         0.03128    0.00863   -0.00322    0.00175
AFIX  43
H43   2   -0.053819    0.482127    0.311824    11.00000   -1.20000
AFIX   0
C44   1    0.006476    0.598314    0.393604    11.00000    0.02642    0.03844 =
         0.03885    0.01141    0.00462    0.00523
AFIX  43
H44   2   -0.035238    0.671267    0.377817    11.00000   -1.20000
AFIX   0
C45   1    0.081469    0.604017    0.457859    11.00000    0.02133    0.03234 =
         0.03269    0.00641    0.00975    0.00392
C46   1    0.100454    0.718102    0.502692    11.00000    0.03056    0.02773 =
         0.04578    0.00650    0.01321    0.00876
AFIX  43
H46   2    0.061534    0.794286    0.489296    11.00000   -1.20000
AFIX   0
C1    1    0.320482    0.458347    0.348440    11.00000    0.05463    0.04552 =
         0.04495   -0.00671    0.00945   -0.01544
C2    1    0.405104    0.307425    0.282279    11.00000    0.04838    0.03804 =
         0.02257    0.00325   -0.00329   -0.01896
C3    1    0.220733    0.285855    0.272951    11.00000    0.04829    0.04465 =
         0.02827   -0.00536    0.00721   -0.00671
C4    1    0.315707    0.350919    0.301732    11.00000    0.04426    0.03638 =
         0.02992   -0.00026    0.00147   -0.00979
N1    3    0.325393    0.544248    0.387129    11.00000    0.08635    0.06178 =
         0.08534   -0.03627    0.02471   -0.02593
N2    3    0.477436    0.269722    0.265757    11.00000    0.04550    0.05875 =
         0.03805   -0.00484    0.00639   -0.01858
N3    3    0.144495    0.231086    0.250202    11.00000    0.05103    0.07479 =
         0.04916   -0.01603    0.00588   -0.02191
HKLF 4
REM  exp_323-1m in P 21/c
REM R1 =  0.0398 for   4034 Fo > 4sig(Fo)  and  0.0630 for all   5283 data
REM    361 parameters refined using      0 restraints
END
WGHT      0.0384      1.6905
REM Highest difference peak  0.397,  deepest hole -0.426,  1-sigma level  0.062
Q1    1   0.2379 -0.3555  0.2332  11.00000  0.05    0.40
Q2    1   0.3219  0.2260  0.4757  11.00000  0.05    0.34
Q3    1   0.0775  0.1125  0.5723  11.00000  0.05    0.32
Q4    1   0.2039 -0.0272  0.6489  11.00000  0.05    0.31
Q5    1   0.3377  0.0786  0.4174  11.00000  0.05    0.31
Q6    1   0.5185  0.0974  0.4295  11.00000  0.05    0.30
Q7    1   0.3776  0.1587  0.4532  11.00000  0.05    0.29
Q8    1   0.2786  0.3337  0.5276  11.00000  0.05    0.29
Q9    1   0.0913 -0.3459  0.2290  11.00000  0.05    0.28
Q10   1   0.1793  0.3396  0.4578  11.00000  0.05    0.28
Q11   1   0.2106  0.1137  0.4661  11.00000  0.05    0.28
Q12   1   0.1710  0.2727  0.4397  11.00000  0.05    0.27
Q13   1   0.5026  0.1182  0.4068  11.00000  0.05    0.27
Q14   1   0.1972  0.2014  0.5384  11.00000  0.05    0.25
Q15   1   0.0383  0.5617  0.3613  11.00000  0.05    0.25
Q16   1   0.1236  0.5606  0.4608  11.00000  0.05    0.25
Q17   1   0.4142  0.2183  0.5038  11.00000  0.05    0.25
Q18   1   0.4334  0.0737  0.4354  11.00000  0.05    0.25
Q19   1   0.2512  0.4324  0.5495  11.00000  0.05    0.25
Q20   1   0.2519  0.0427  0.4218  11.00000  0.05    0.24
Q21   1   0.2226  0.5337  0.5715  11.00000  0.05    0.24
Q22   1   0.1002  0.2360  0.4376  11.00000  0.05    0.24
Q23   1   0.0199  0.6028  0.4447  11.00000  0.05    0.24
Q24   1   0.3824  0.2303  0.5467  11.00000  0.05    0.24
Q25   1   0.2954  0.2290  0.5219  11.00000  0.05    0.23
;
data_global
_journal_date_recd_electronic     2012-10-24
_journal_date_accepted     2012-11-20
_journal_name_full     'Acta Crystallographica, Section E'
_journal_year     2012
_journal_volume     68
_journal_issue     12
_journal_page_first     m1553
_journal_page_last     m1554
_journal_paper_category     QM
_journal_paper_doi     10.1107/S1600536812047757
_journal_coeditor_code     GK2531
_publ_contact_author
;
Katar\'ina Lackov\'a
Department of Inorganic Chemistry
Faculty of Science, P.J. \<Saf\'arik University
Moyzesova 11
SK-041 54 Ko\<sice
Slovakia
;
_publ_contact_author_email     'katarina.lackova@student.upjs.sk'
_publ_contact_author_fax     '+421 55 62 221 24'
_publ_contact_author_phone     '+421 55 234 2345'
_publ_section_title
;\
(Nitrato-\k^2^<i>O</i>,<i>O</i>')bis(1,10-phenanthroline-\k^2^<i>N</i>,\
<i>N</i>')copper(II) tricyanomethanide
;
loop_
    _publ_author_name
    _publ_author_address
    'Lackov\'a, Katar\'ina'
;
Department of Inorganic Chemistry
Faculty of Science, P.J. \<Saf\'arik University
Moyzesova 11
SK-041 54 Ko\<sice
Slovakia
;
    'Poto\<c\<n\'ak, Ivan'
;
Department of Inorganic Chemistry
Faculty of Science, P.J. \<Saf\'arik University
Moyzesova 11
SK-041 54 Ko\<sice
Slovakia
;
