# Supplementary material for: (Nitrato-κ2 O,O′)bis­(1,10-phenanthroline-κ2 N,N′)copper(II) tricyano­methanide
Source: Acta Crystallogr Sect E Struct Rep Online. 2012 Nov 28;68(Pt 12):m1553–4. doi: 10.1107/S1600536812047757 (PMC3588793; doi:10.1107/S1600536812047757)
Supplement: Supplementary file 2 [file e-68-m1553-Isup2.hkl]

# 
# h,k,l, Fc-squared, Fo-squared, sigma(Fo-squared) and status flag 
# 
data_I
_shelx_title ' exp_323-1m in P 21/c' 
_shelx_refln_list_code          4 
_shelx_F_calc_maximum      366.59 
_exptl_crystal_F_000      1172.00 
_reflns_d_resolution_high  0.7964 
 
loop_ 
 _symmetry_equiv_pos_as_xyz 
 'x, y, z' 
 '-x, y+1/2, -z+1/2' 
 '-x, -y, -z' 
 'x, -y-1/2, z-1/2' 
 
_cell_length_a    13.3011 
_cell_length_b    10.1155 
_cell_length_c    19.5597 
_cell_angle_alpha  90.000 
_cell_angle_beta  103.997 
_cell_angle_gamma  90.000 
 
_shelx_F_squared_multiplier     1.000 
 
loop_ 
 _refln_index_h 
 _refln_index_k 
 _refln_index_l 
 _refln_F_squared_calc 
 _refln_F_squared_meas 
 _refln_F_squared_sigma 
 _refln_observed_status 
   2   0   0    31264.53    33745.32    188.72 o 
   3   0   0     6664.95     6715.87     75.43 o 
   4   0   0      340.51      327.48     17.77 o 
   5   0   0       18.81       52.28      9.20 o 
   6   0   0     1175.14     1094.52     28.50 o 
   7   0   0      219.43      237.36     24.87 o 
   8   0   0     6008.72     5841.00    124.43 o 
   9   0   0     3794.65     3736.30    107.48 o 
  10   0   0      107.49       97.18     25.60 o 
  11   0   0      369.45      362.31     41.06 o 
  12   0   0      307.90      366.67     44.83 o 
  13   0   0     2075.10     2182.56    104.27 o 
  14   0   0        5.47       -7.36     21.97 o 
  15   0   0      113.23      118.86     36.46 o 
  16   0   0       25.40        6.62     24.99 o 
   2   1   0        4.62        9.43      2.80 o 
   3   1   0     7267.04     7007.52     37.87 o 
   4   1   0     1901.83     1824.99     22.75 o 
   5   1   0     2999.39     2744.13     35.49 o 
   6   1   0      909.45      834.56     22.27 o 
   7   1   0     4065.85     4012.17     70.94 o 
   8   1   0     1483.38     1295.07     43.91 o 
   9   1   0     6848.82     6770.69    128.76 o 
  10   1   0     1310.55     1306.78     49.03 o 
  11   1   0       14.80       15.12     14.75 o 
  12   1   0     4132.52     4158.99     95.73 o 
  13   1   0        2.22       -2.34     15.55 o 
  14   1   0        7.77       12.20     16.87 o 
  15   1   0        0.54       -3.44     22.86 o 
  16   1   0      189.15      228.37     30.80 o 
   0   2   0       22.93       19.66      5.92 o 
   1   2   0     3148.51     3095.97     27.72 o 
   2   2   0      315.11      230.41      6.33 o 
   3   2   0     8876.54     9271.82     61.25 o 
   4   2   0     2900.90     2728.28     23.31 o 
   5   2   0     6620.78     6662.05     48.70 o 
   6   2   0     7500.16     7409.54     93.21 o 
   7   2   0     3974.81     3912.31     70.28 o 
   8   2   0      775.66      723.50     35.91 o 
   9   2   0     1097.70      994.31     42.07 o 
  10   2   0     1576.51     1554.53     55.42 o 
  11   2   0     1815.20     1878.59     62.18 o 
  12   2   0      418.15      440.95     33.74 o 
  13   2   0     1014.68      966.92     51.03 o 
  14   2   0      334.29      303.45     32.05 o 
  15   2   0     1179.67     1220.55     62.33 o 
  16   2   0        5.79        5.62     19.15 o 
   1   3   0     2478.54     2543.49     24.08 o 
   2   3   0      730.69      734.31     15.25 o 
   3   3   0     3228.66     3180.00     25.69 o 
   4   3   0      613.86      519.77     13.41 o 
   5   3   0     7148.22     7180.62     47.47 o 
   6   3   0     2134.43     2183.68     31.30 o 
   7   3   0     2600.94     2688.71     37.87 o 
   8   3   0     3532.30     3364.39     43.53 o 
   9   3   0     1394.05     1303.22     27.72 o 
  10   3   0     2008.37     1947.62     83.67 o 
  11   3   0      140.42      113.27     20.58 o 
  12   3   0     3477.18     3610.63    123.13 o 
  13   3   0      356.89      388.91     34.89 o 
  14   3   0     2320.41     2357.95     81.38 o 
  15   3   0       51.51       42.67     45.39 o 
   0   4   0     4659.98     4246.48     53.85 o 
   1   4   0      127.58      160.20      7.75 o 
   2   4   0     1567.12     1337.15     22.49 o 
   3   4   0     6494.12     7009.12     75.53 o 
   4   4   0     3854.98     3845.14     49.65 o 
   5   4   0      931.30      975.73     26.10 o 
   6   4   0      558.88      464.88     14.34 o 
   7   4   0      498.39      471.41     23.66 o 
   8   4   0     2381.78     2402.38     39.68 o 
   9   4   0     1959.06     1900.04     73.58 o 
  10   4   0      796.68      794.72     41.48 o 
  11   4   0     1158.39     1157.05     51.04 o 
  12   4   0       26.36       20.47     16.74 o 
  13   4   0     1221.30     1191.69     75.98 o 
  14   4   0        4.31       39.08     17.96 o 
  15   4   0      622.81      769.53     50.99 o 
   1   5   0     6029.83     6073.69     49.68 o 
   2   5   0      131.37      114.78      8.01 o 
   3   5   0     5778.34     5782.09     66.69 o 
   4   5   0     4654.92     4857.19     50.01 o 
   5   5   0     2979.17     2993.10     59.67 o 
   6   5   0     1956.70     2084.56     53.67 o 
   7   5   0      704.93      680.05     33.46 o 
   8   5   0      831.08      858.43     38.89 o 
   9   5   0      700.83      676.80     37.48 o 
  10   5   0       61.32       61.80     16.37 o 
  11   5   0       25.30       13.57     22.63 o 
  12   5   0      530.11      565.71     39.30 o 
  13   5   0       18.83       20.31     29.42 o 
  14   5   0      423.07      452.35     37.92 o 
   0   6   0     8748.32     9309.16     95.17 o 
   1   6   0      262.93      289.04     11.56 o 
   2   6   0     2591.89     2430.60     35.18 o 
   3   6   0      545.46      493.65     14.76 o 
   4   6   0     6097.83     6074.07     69.21 o 
   5   6   0      159.38      161.64     30.77 o 
   6   6   0     1454.46     1397.52     71.61 o 
   7   6   0     1151.53     1093.80     67.45 o 
   8   6   0       69.00       38.90     23.43 o 
   9   6   0       53.57       60.48     17.45 o 
  10   6   0       14.33       18.13     25.34 o 
  11   6   0       23.96       -8.66     23.13 o 
  12   6   0      148.46      176.79     36.59 o 
  13   6   0      502.30      521.20     38.84 o 
  14   6   0      195.83      231.34     65.26 o 
   1   7   0       34.08       43.89      7.63 o 
   2   7   0       41.17       41.89      8.17 o 
   3   7   0     1555.55     1510.45     31.52 o 
   4   7   0      372.50      354.23     18.38 o 
   5   7   0      796.07      884.02     58.83 o 
   6   7   0      368.96      369.81     43.00 o 
   7   7   0       40.36       49.80     26.48 o 
   8   7   0      316.78      341.00     45.10 o 
   9   7   0      801.61      659.58     61.02 o 
  10   7   0       32.97      -18.98     33.05 o 
  11   7   0      128.13       89.34     30.82 o 
  12   7   0      344.35      367.15     28.58 o 
  13   7   0       31.59       27.84     46.75 o 
   0   8   0     3327.44     3430.07     68.53 o 
   1   8   0      491.38      461.44     16.78 o 
   2   8   0      265.12      261.01     21.23 o 
   3   8   0      167.84      157.90     12.75 o 
   4   8   0        4.15       28.14     23.52 o 
   5   8   0      129.70      161.67     35.24 o 
   6   8   0      330.43      358.54     25.26 o 
   7   8   0       73.47       92.12     23.23 o 
   8   8   0     1019.76      978.84     52.55 o 
   9   8   0      775.99      851.66     67.80 o 
  10   8   0      464.15      440.24     44.55 o 
  11   8   0      444.28      499.41     84.54 o 
  12   8   0        0.70        6.51     42.04 o 
   1   9   0     1509.52     1516.34     34.93 o 
   2   9   0      337.81      309.83     17.53 o 
   3   9   0      330.98      372.90     33.22 o 
   4   9   0     1696.97     1672.84     44.18 o 
   5   9   0        3.17       57.34     21.81 o 
   6   9   0      344.46      365.02     34.87 o 
   7   9   0      810.40      855.23     95.55 o 
   8   9   0       72.59       70.31     22.12 o 
   9   9   0      177.25      213.11     32.23 o 
  10   9   0      361.23      334.94     63.41 o 
  11   9   0        5.16        1.47     71.66 o 
   0  10   0       56.60       26.23     26.47 o 
   1  10   0      281.46      274.79     22.95 o 
   2  10   0       82.61       80.97     16.36 o 
   3  10   0       15.60       40.06     15.91 o 
   4  10   0      537.08      521.68     36.91 o 
   5  10   0      484.89      461.93     40.29 o 
   6  10   0        1.38        0.43     19.38 o 
   7  10   0       64.72       53.92     22.81 o 
   8  10   0      130.80       83.37     25.23 o 
   9  10   0       59.87       53.18     24.23 o 
   1  11   0        1.91      -19.14     22.85 o 
   2  11   0      186.36      154.91     27.24 o 
   3  11   0      166.19      162.51     29.99 o 
   4  11   0       29.69       19.61     46.37 o 
   5  11   0       10.71      -16.85     32.31 o 
   6  11   0       40.48       24.30     35.14 o 
   7  11   0       83.94       85.19     32.77 o 
   8  11   0       59.98       54.92     41.02 o 
   0  12   0       86.77       45.80     33.14 o 
   1  12   0       66.62       39.92     59.99 o 
   2  12   0        1.56       -8.67     40.44 o 
   3  12   0       71.77       67.86     38.83 o 
   4  12   0       53.21        5.31     36.66 o 
   5  12   0       10.78        6.82     33.83 o 
 -16   1   1       27.71        6.91     17.51 o 
 -15   1   1      159.59      132.49     24.44 o 
 -14   1   1      518.67      479.22     37.45 o 
 -13   1   1      158.26      191.28     24.63 o 
 -12   1   1      904.72      877.88     45.20 o 
 -11   1   1        1.65       11.34     12.55 o 
 -10   1   1      859.51      853.22     33.00 o 
  -9   1   1      910.45      986.86     48.55 o 
  -8   1   1      757.09      734.24     34.72 o 
  -7   1   1      453.62      435.88     24.28 o 
  -6   1   1     2819.76     2859.28     38.78 o 
  -5   1   1      257.04      262.53     11.81 o 
  -4   1   1        1.48       14.10      5.34 o 
  -3   1   1     9879.68    10027.21     44.85 o 
  -2   1   1      948.45      939.15     10.20 o 
   1   1   1      167.44      264.64     13.02 o 
   2   1   1     2297.41     2267.08     22.02 o 
   3   1   1     8994.85     9117.09     51.37 o 
   4   1   1      354.13      360.87     11.38 o 
   5   1   1      233.95      236.59     12.01 o 
   6   1   1       34.68       65.87     10.17 o 
   7   1   1        0.67       -6.62     22.45 o 
   8   1   1      175.87      211.43     19.45 o 
   9   1   1      382.32      375.89     27.47 o 
  10   1   1       36.03       21.08     13.54 o 
  11   1   1     1748.58     1724.84     59.81 o 
  12   1   1      179.45      170.37     24.50 o 
  13   1   1      266.98      221.66     28.98 o 
  14   1   1       90.71       66.74     21.26 o 
  15   1   1       16.35       18.00     18.29 o 
 -16   2   1       99.80       86.25     23.66 o 
 -15   2   1        4.07       -7.49     16.80 o 
 -14   2   1     1057.67     1081.63     55.48 o 
 -13   2   1      176.67      186.30     33.21 o 
 -12   2   1       70.35       69.87     15.08 o 
 -11   2   1      470.32      432.56     32.00 o 
 -10   2   1       72.02       80.98     21.01 o 
  -9   2   1       40.32        9.48     31.38 o 
  -8   2   1       48.67       38.48     14.78 o 
  -7   2   1      990.31     1108.89     30.68 o 
  -6   2   1     1129.50     1224.21     29.69 o 
  -5   2   1      539.35      589.30     14.67 o 
  -4   2   1       69.90       55.45      5.69 o 
  -3   2   1      762.52      724.49     11.16 o 
  -2   2   1     7908.60     7761.25     38.97 o 
  -1   2   1     1996.82     2093.60     21.04 o 
   0   2   1    11522.90    10916.48     34.59 o 
   1   2   1     5056.03     5073.26     32.05 o 
   2   2   1       60.77       89.56      5.77 o 
   3   2   1     3040.37     2823.58     30.36 o 
   4   2   1      751.56      713.90     13.28 o 
   5   2   1      270.22      264.59      9.81 o 
   6   2   1      674.75      769.91     31.96 o 
   7   2   1      420.28      398.90     24.54 o 
   8   2   1      829.91      822.08     37.01 o 
   9   2   1       93.66      101.02     17.90 o 
  10   2   1       85.86       86.62     17.53 o 
  11   2   1        0.77       16.90     15.78 o 
  12   2   1      372.23      389.55     32.66 o 
  13   2   1      279.19      325.80     42.42 o 
  14   2   1       50.96       64.04     21.19 o 
  15   2   1        1.72        8.54     26.66 o 
 -15   3   1       92.63       92.50     22.49 o 
 -14   3   1      127.08      147.60     49.17 o 
 -13   3   1      253.23      256.27     35.81 o 
 -12   3   1       43.92       60.12     19.98 o 
 -11   3   1      179.52      165.59     28.17 o 
 -10   3   1        4.17        6.49     13.48 o 
  -9   3   1      623.43      624.66     33.57 o 
  -8   3   1       89.64       90.21     16.57 o 
  -7   3   1      968.30     1005.25     20.37 o 
  -6   3   1      155.43      169.30      8.86 o 
  -5   3   1    14619.96    16240.19     65.55 o 
  -4   3   1       29.51       28.65      4.44 o 
  -3   3   1     1454.51     1590.90     23.01 o 
  -2   3   1     2076.92     1981.72     21.75 o 
  -1   3   1      752.83      669.84     13.57 o 
   0   3   1       46.95       44.75      5.42 o 
   1   3   1       90.52      163.80      7.74 o 
   2   3   1      298.15      253.35      9.91 o 
   3   3   1      784.36      808.24     15.12 o 
   4   3   1       34.27       68.89      7.52 o 
   5   3   1     1328.34     1490.37     28.11 o 
   6   3   1       11.63        0.81      6.52 o 
   7   3   1      416.62      416.40     25.65 o 
   8   3   1      997.85     1082.20     42.60 o 
   9   3   1      863.52      793.80     39.28 o 
  10   3   1      140.76      145.86     21.24 o 
  11   3   1     1541.37     1534.00     79.30 o 
  12   3   1        1.91       15.29     19.45 o 
  13   3   1      582.43      563.79     42.82 o 
  14   3   1      108.15       96.49     24.34 o 
  15   3   1      275.09      284.62     32.39 o 
 -15   4   1       36.63       75.57     24.69 o 
 -14   4   1      238.88      214.49     36.04 o 
 -13   4   1        5.40      -17.27     17.56 o 
 -12   4   1      207.41      202.50     24.47 o 
 -11   4   1        4.19       -6.74     23.76 o 
 -10   4   1      229.57      224.10     23.61 o 
  -9   4   1      184.47      192.56     13.91 o 
  -8   4   1      276.65      285.92     15.99 o 
  -7   4   1      894.49      928.86     20.36 o 
  -6   4   1      416.47      393.43     13.27 o 
  -5   4   1     1105.17     1366.85     21.88 o 
  -4   4   1        1.88       12.90      6.22 o 
  -3   4   1       22.52       16.60      5.01 o 
  -2   4   1       15.59       12.46      4.73 o 
  -1   4   1      329.52      349.26     10.60 o 
   0   4   1       27.82       35.71      5.60 o 
   1   4   1      123.11      208.38      8.44 o 
   2   4   1     1063.57     1049.52     20.18 o 
   3   4   1       64.41       50.02      6.75 o 
   4   4   1      142.08      152.91      8.53 o 
   5   4   1      189.68      149.61     11.97 o 
   6   4   1      567.62      573.26     28.98 o 
   7   4   1     4014.74     4318.15     79.40 o 
   8   4   1      369.65      329.29     58.36 o 
   9   4   1      781.16      739.38     72.21 o 
  10   4   1     1016.39     1008.96     46.87 o 
  11   4   1      171.91      139.81     27.06 o 
  12   4   1      493.70      511.91     50.14 o 
  13   4   1        1.79       31.03     16.08 o 
  14   4   1      450.32      477.27     48.16 o 
  15   4   1        5.33        8.89     47.16 o 
 -14   5   1        4.29       -3.17     20.34 o 
 -13   5   1      355.99      257.11     50.98 o 
 -12   5   1        5.15      -16.28     16.28 o 
 -11   5   1      457.47      457.19     66.55 o 
 -10   5   1      206.12      175.37     30.81 o 
  -9   5   1      339.46      399.29     20.14 o 
  -8   5   1      450.83      445.55     20.76 o 
  -7   5   1      238.53      259.72     14.54 o 
  -6   5   1     2198.91     2219.24     36.71 o 
  -5   5   1       96.21      147.60     16.59 o 
  -4   5   1      609.88      600.97     25.53 o 
  -3   5   1      263.30      330.60     13.44 o 
  -2   5   1     3345.95     3443.10     35.66 o 
  -1   5   1     3329.28     3389.45     40.43 o 
   0   5   1      330.96      239.51     10.36 o 
   1   5   1       35.91       51.67      8.18 o 
   2   5   1      201.47      162.72      8.24 o 
   3   5   1      644.03      840.05     21.93 o 
   4   5   1     1655.88     1817.97     30.99 o 
   5   5   1      177.36      203.69     28.10 o 
   6   5   1     1393.50     1464.86     46.30 o 
   7   5   1        9.63       -4.68     11.81 o 
   8   5   1     1448.62     1503.17     52.20 o 
   9   5   1      786.75      829.69     42.03 o 
  10   5   1      678.47      654.50     38.67 o 
  11   5   1     1615.15     1617.57    120.58 o 
  12   5   1      397.81      343.33     32.33 o 
  13   5   1      180.33      194.33     26.11 o 
  14   5   1       67.20       70.07     22.72 o 
 -14   6   1       29.64       -6.41     42.07 o 
 -13   6   1        1.53       -6.72     41.64 o 
 -12   6   1       90.49       86.45     36.33 o 
 -11   6   1      270.55      263.36     41.65 o 
 -10   6   1       85.93       94.74     21.41 o 
  -9   6   1      104.64       87.55     17.44 o 
  -8   6   1       20.27       24.36     26.57 o 
  -7   6   1     1229.77     1274.33     44.63 o 
  -6   6   1      192.48      173.65     18.75 o 
  -5   6   1      183.53      171.27     35.22 o 
  -4   6   1      728.26      715.70     24.81 o 
  -3   6   1     1130.03     1091.72     20.85 o 
  -2   6   1        1.20        2.50      6.79 o 
  -1   6   1    10526.24    10700.28     67.44 o 
   0   6   1       20.23       35.68      5.78 o 
   1   6   1     4976.54     4919.10     43.19 o 
   2   6   1      576.42      558.65     15.98 o 
   3   6   1     1546.89     1510.24     26.48 o 
   4   6   1      422.86      435.83     36.10 o 
   5   6   1      530.58      511.59     42.36 o 
   6   6   1       81.97       38.55     21.94 o 
   7   6   1      469.62      431.70     45.22 o 
   8   6   1       28.46       22.86     24.08 o 
   9   6   1      307.51      297.21     32.03 o 
  10   6   1      123.07      149.90     18.60 o 
  11   6   1        1.33       14.58     25.43 o 
  12   6   1      131.32      107.90     18.12 o 
  13   6   1        1.95       -3.50     23.11 o 
  14   6   1       34.48       73.66     27.49 o 
 -13   7   1      414.99      384.84     58.80 o 
 -12   7   1       39.93       27.87     30.85 o 
 -11   7   1      364.41      271.52     47.30 o 
 -10   7   1      300.28      380.12     52.73 o 
  -9   7   1       21.72       42.41     29.50 o 
  -8   7   1      451.06      452.33     50.12 o 
  -7   7   1      762.03      716.19     35.01 o 
  -6   7   1       14.08       39.39     27.45 o 
  -5   7   1     1142.60     1131.26     36.49 o 
  -4   7   1     1777.55     1803.63     37.05 o 
  -3   7   1      123.62       93.56     10.31 o 
  -2   7   1     6365.32     6675.84     58.28 o 
  -1   7   1       32.66       43.43      7.17 o 
   0   7   1     4917.63     4988.03     54.14 o 
   1   7   1        0.27        2.21      6.98 o 
   2   7   1     2477.49     2536.93     52.50 o 
   3   7   1      158.53      149.52     16.53 o 
   4   7   1     3464.60     3526.04     49.67 o 
   5   7   1      416.88      473.38     24.84 o 
   6   7   1     2064.66     2079.97     65.83 o 
   7   7   1      785.92      882.20     73.51 o 
   8   7   1      888.23      764.55     45.22 o 
   9   7   1       21.13       22.50     23.77 o 
  10   7   1       54.21       46.83     36.22 o 
  11   7   1      169.56      203.51     29.74 o 
  12   7   1      149.38       75.43     17.03 o 
  13   7   1       93.76       95.88     33.30 o 
 -12   8   1      338.70      368.50     74.18 o 
 -11   8   1      171.54      136.81     38.37 o 
 -10   8   1      152.27      150.12     38.01 o 
  -9   8   1       68.96       31.14     29.21 o 
  -8   8   1      623.19      721.19     62.89 o 
  -7   8   1      134.78      226.24     40.01 o 
  -6   8   1     3046.32     3233.12     65.59 o 
  -5   8   1      936.22     1000.79     89.68 o 
  -4   8   1      669.78      721.61     25.41 o 
  -3   8   1     1222.17     1289.33     29.94 o 
  -2   8   1      222.06      222.11     14.30 o 
  -1   8   1     5263.62     5420.95     59.87 o 
   0   8   1      117.90      130.18     12.30 o 
   1   8   1     2742.95     2980.77     39.07 o 
   2   8   1       32.50       39.23      7.93 o 
   3   8   1     1327.34     1381.45     34.57 o 
   4   8   1      875.83      852.22     26.79 o 
   5   8   1      511.41      481.72     20.96 o 
   6   8   1     1068.98     1068.26     36.90 o 
   7   8   1      425.43      465.74     52.26 o 
   8   8   1      833.23      822.83     70.05 o 
   9   8   1       24.76       -5.00     20.70 o 
  10   8   1      124.26      167.00     56.30 o 
  11   8   1       78.17       73.64     30.28 o 
  12   8   1      543.27      433.05     42.69 o 
 -11   9   1      458.60      519.09     93.00 o 
 -10   9   1       56.35       82.41     34.86 o 
  -9   9   1      203.03      236.18     58.38 o 
  -8   9   1      179.26      200.87     29.81 o 
  -7   9   1      498.42      614.80     44.38 o 
  -6   9   1     1112.21     1184.56     57.09 o 
  -5   9   1     2437.79     2457.26     76.53 o 
  -4   9   1       38.34       45.76     21.77 o 
  -3   9   1      299.02      288.85     16.48 o 
  -2   9   1      309.01      321.30     17.14 o 
  -1   9   1      951.94      958.96     28.12 o 
   0   9   1       98.52       74.21     11.05 o 
   1   9   1       11.08        8.66     10.02 o 
   2   9   1     1655.04     1674.07     37.43 o 
   3   9   1       21.50       11.70      9.56 o 
   4   9   1      146.03      167.39     14.12 o 
   5   9   1      232.03      253.34     17.30 o 
   6   9   1       97.03       96.27     24.18 o 
   7   9   1      912.27      969.47     58.62 o 
   8   9   1      477.68      588.19     44.07 o 
   9   9   1       86.65       91.30     31.04 o 
  10   9   1       41.13       47.01     23.61 o 
  11   9   1      760.74      802.40    103.12 o 
 -10  10   1      275.22      286.24     37.06 o 
  -9  10   1        2.20       20.96     23.87 o 
  -8  10   1      100.94      119.07     28.36 o 
  -7  10   1      859.31      841.34     52.22 o 
  -6  10   1       87.66      129.59     40.52 o 
  -5  10   1      107.10      157.28     26.64 o 
  -4  10   1       32.98       23.36     16.59 o 
  -3  10   1       59.86      103.72     18.64 o 
  -2  10   1       23.56       12.45     14.14 o 
  -1  10   1      129.25      110.68     17.39 o 
   0  10   1       19.90       27.34     14.12 o 
   1  10   1      413.22      405.80     36.33 o 
   2  10   1      405.99      426.90     36.93 o 
   3  10   1     1061.90     1104.45     41.21 o 
   4  10   1      178.35      114.41     18.33 o 
   5  10   1      535.30      576.67     40.01 o 
   6  10   1      471.18      470.06     39.24 o 
   7  10   1     1555.40     1512.51     75.03 o 
   8  10   1      256.59      286.59     56.59 o 
   9  10   1       29.26       34.87     27.36 o 
  -8  11   1       48.70      133.64     46.23 o 
  -7  11   1      100.88      164.15     47.42 o 
  -6  11   1      584.48      737.37     79.43 o 
  -5  11   1      408.98      545.10     67.07 o 
  -4  11   1     1462.75     1763.24    110.34 o 
  -3  11   1       19.22       24.50     20.90 o 
  -2  11   1      675.48      673.09     46.82 o 
  -1  11   1       14.71      -10.76     20.24 o 
   0  11   1      494.76      521.22     42.77 o 
   1  11   1        0.33      -23.38     23.38 o 
   2  11   1      272.30      254.05     33.34 o 
   3  11   1        2.83      -12.79     22.22 o 
   4  11   1      433.87      446.66     39.06 o 
   5  11   1      181.69      148.39     43.85 o 
   6  11   1      426.40      469.01     65.49 o 
   7  11   1       68.36       49.88     37.70 o 
  -5  12   1      113.91      107.71     41.93 o 
  -4  12   1      214.27      239.82     53.58 o 
  -3  12   1      424.14      407.78     40.33 o 
  -2  12   1      264.33      209.35     35.16 o 
  -1  12   1      317.52      371.74     39.09 o 
   0  12   1       17.44      -26.09     26.09 o 
   1  12   1      555.67      595.42     49.69 o 
   2  12   1       56.38       14.72     24.47 o 
   3  12   1      421.02      408.87     41.53 o 
   4  12   1      158.21      130.14     53.53 o 
 -16   0   2        0.94       -9.54     24.17 o 
 -15   0   2      424.47      454.74     53.51 o 
 -14   0   2        1.04      -25.60     25.60 o 
 -13   0   2      956.67      900.38     66.09 o 
 -12   0   2      444.90      554.52     49.89 o 
 -11   0   2     3560.55     3502.97    113.38 o 
 -10   0   2      791.45      847.56     58.86 o 
  -9   0   2     5707.88     5563.26    251.54 o 
  -8   0   2     8925.33     8680.46    158.74 o 
  -7   0   2     1555.29     1461.06     61.79 o 
  -6   0   2    15782.32    15569.28    208.63 o 
  -5   0   2       21.00       58.97     12.79 o 
  -4   0   2      104.58       69.78     12.37 o 
  -3   0   2    33793.42    35409.04    151.00 o 
  -2   0   2     8346.29     7760.25     52.23 o 
   1   0   2     8090.12     7888.28     69.54 o 
   2   0   2    12403.36    12813.63     60.32 o 
   3   0   2      706.04      597.16     13.16 o 
   4   0   2    10171.95    10041.23    109.61 o 
   5   0   2     2504.33     2364.84     51.36 o 
   6   0   2    10625.51    11147.45    156.53 o 
   7   0   2      576.39      524.64     39.00 o 
   8   0   2      969.83     1024.30     56.72 o 
   9   0   2     1357.09     1348.55     68.68 o 
  10   0   2     1646.79     1708.92     82.40 o 
  11   0   2      578.41      508.11     56.53 o 
  12   0   2      775.80      767.94     64.15 o 
  13   0   2      859.72      892.89     69.50 o 
  14   0   2        5.74       40.84     27.87 o 
  15   0   2      610.07      679.11     68.13 o 
 -16   1   2       70.71       81.76     36.34 o 
 -15   1   2      355.16      373.61     41.67 o 
 -14   1   2      200.57      173.39     24.64 o 
 -13   1   2      197.94      193.97     24.79 o 
 -12   1   2     1623.68     1647.54     50.09 o 
 -11   1   2      622.64      615.09     36.80 o 
 -10   1   2      425.25      426.03     29.84 o 
  -9   1   2     4543.07     4486.43     82.86 o 
  -8   1   2     2630.54     2593.26     48.54 o 
  -7   1   2     7557.05     7496.23     65.94 o 
  -6   1   2     1680.22     1736.15     26.86 o 
  -5   1   2     4307.13     4123.45     36.69 o 
  -4   1   2       35.81       28.64      5.69 o 
  -3   1   2    22392.42    23516.92    106.09 o 
  -2   1   2       49.91       52.00      4.09 o 
  -1   1   2     4154.78     4336.06     38.19 o 
   0   1   2      576.46      641.13     20.44 o 
   1   1   2    14649.39    15234.33     53.46 o 
   2   1   2        3.73        8.92      4.03 o 
   3   1   2     9214.94     9033.42     51.56 o 
   4   1   2      581.88      532.80     17.74 o 
   5   1   2      817.27      741.29     17.67 o 
   6   1   2     4047.47     3964.78     67.10 o 
   7   1   2     3094.89     3042.98     63.37 o 
   8   1   2      380.15      355.38     25.17 o 
   9   1   2     2215.41     2104.88     76.44 o 
  10   1   2      858.59      773.33     28.08 o 
  11   1   2      847.57      837.19     31.39 o 
  12   1   2      775.14      819.43     45.68 o 
  13   1   2      187.08      185.43     26.60 o 
  14   1   2      378.91      398.62     36.81 o 
  15   1   2        6.67       33.90     18.84 o 
 -16   2   2       79.17       52.53     20.85 o 
 -15   2   2     1374.79     1219.85     59.85 o 
 -14   2   2      553.49      569.48     40.85 o 
 -13   2   2     1118.47     1095.87     43.35 o 
 -12   2   2      331.17      274.73     27.67 o 
 -11   2   2       19.77        6.03     24.80 o 
 -10   2   2     1211.71     1172.15     46.70 o 
  -9   2   2      908.03      846.33     37.48 o 
  -8   2   2      483.86      491.50     27.05 o 
  -7   2   2      156.36      103.96     20.81 o 
  -6   2   2    14181.75    14827.63     96.60 o 
  -5   2   2     1373.47     1391.08     24.27 o 
  -4   2   2     5765.39     5718.10     36.46 o 
  -3   2   2     2549.61     2871.96     21.93 o 
  -2   2   2     2207.65     2148.40     16.67 o 
  -1   2   2      184.31      175.40      7.41 o 
   0   2   2     5252.72     4788.32     28.53 o 
   1   2   2      907.95      911.09     14.62 o 
   2   2   2      497.47      422.80     13.54 o 
   3   2   2       60.92       39.80      3.75 o 
   4   2   2      514.53      415.26     14.34 o 
   5   2   2     1405.94     1339.59     26.72 o 
   6   2   2      860.78      561.94     52.19 o 
   7   2   2     4271.11     4238.30    105.00 o 
   8   2   2     2036.38     1925.48     76.39 o 
   9   2   2     3677.88     3701.12     92.88 o 
  10   2   2      526.33      477.95     33.24 o 
  11   2   2      495.80      475.25     34.94 o 
  12   2   2       71.23       85.00     14.20 o 
  13   2   2      710.66      707.70     45.67 o 
  14   2   2      135.66      159.87     27.48 o 
  15   2   2     1043.22     1246.51     64.57 o 
 -16   3   2      639.92      675.10     48.76 o 
 -15   3   2        9.30       17.21     32.30 o 
 -14   3   2     1251.09     1304.49     50.34 o 
 -13   3   2       12.08        4.78     18.59 o 
 -12   3   2      622.33      570.70     37.74 o 
 -11   3   2       39.17       21.09     17.19 o 
 -10   3   2     1391.25     1393.35     50.78 o 
  -9   3   2      191.38      189.71     20.37 o 
  -8   3   2     1392.68     1425.87     44.86 o 
  -7   3   2     1171.40     1099.28     30.03 o 
  -6   3   2     4662.13     4488.91     45.07 o 
  -5   3   2     5178.75     4907.04     35.42 o 
  -4   3   2      207.62      249.53      7.98 o 
  -3   3   2     7607.29     7413.83     40.35 o 
  -2   3   2     3418.10     3640.36     31.85 o 
  -1   3   2       19.37       38.70      6.11 o 
   0   3   2     5990.17     6182.96     31.68 o 
   1   3   2      252.48      370.35     12.29 o 
   2   3   2      176.54      281.63     11.30 o 
   3   3   2     6987.64     7098.87     40.91 o 
   4   3   2       26.54       68.03      7.83 o 
   5   3   2     3786.76     3715.86     58.26 o 
   6   3   2     3852.33     3842.08     70.15 o 
   7   3   2     3288.18     3293.79     69.49 o 
   8   3   2     3643.36     3583.42     76.94 o 
   9   3   2     1614.60     1601.48     74.80 o 
  10   3   2     1201.53     1255.32     70.64 o 
  11   3   2     4043.76     4033.89     73.47 o 
  12   3   2     2761.43     2738.12     63.51 o 
  13   3   2      370.47      358.21     50.37 o 
  14   3   2     1265.38     1187.56     61.08 o 
  15   3   2        0.03      -21.70     21.70 o 
 -15   4   2      821.14      991.14     54.44 o 
 -14   4   2      106.70      135.13     31.34 o 
 -13   4   2      460.37      414.35     34.53 o 
 -12   4   2       40.04       47.28     16.35 o 
 -11   4   2      217.18      210.35     24.14 o 
 -10   4   2      921.84      855.73     40.86 o 
  -9   4   2     1214.02     1210.53     31.78 o 
  -8   4   2      552.06      528.62     34.32 o 
  -7   4   2     1565.87     1522.23     25.51 o 
  -6   4   2       11.68       15.61      5.36 o 
  -5   4   2      298.22      249.61      9.87 o 
  -4   4   2     1475.94     1307.07     20.36 o 
  -3   4   2     1582.81     1710.64     26.03 o 
  -2   4   2     1079.24     1012.73     18.13 o 
  -1   4   2       73.03       72.98      5.15 o 
   0   4   2     2398.40     2323.21     23.95 o 
   1   4   2       76.94       64.27      6.71 o 
   2   4   2    15479.80    16340.58     71.59 o 
   3   4   2     3200.62     3459.48     34.95 o 
   4   4   2     5186.37     5426.17     41.10 o 
   5   4   2     3402.66     3439.01     64.63 o 
   6   4   2     5675.18     5881.04     89.42 o 
   7   4   2     1385.18     1339.12     46.37 o 
   8   4   2        5.55      -14.82     14.82 o 
   9   4   2     1481.22     1419.09     54.67 o 
  10   4   2       27.50       36.83     39.61 o 
  11   4   2     1490.47     1590.05     57.97 o 
  12   4   2       42.75       72.42     16.29 o 
  13   4   2     1353.45     1349.67     48.79 o 
  14   4   2      182.50      197.87     29.58 o 
 -15   5   2        3.20       -9.60     43.53 o 
 -14   5   2      524.50      512.24     62.08 o 
 -13   5   2       83.19       82.12     39.22 o 
 -12   5   2      708.70      702.24     41.55 o 
 -11   5   2      225.93      242.37     30.73 o 
 -10   5   2      638.28      637.35     36.28 o 
  -9   5   2      506.48      502.23     27.01 o 
  -8   5   2      432.50      462.00     21.35 o 
  -7   5   2     1046.88     1020.64     27.19 o 
  -6   5   2     2344.80     2378.35     35.60 o 
  -5   5   2     5119.78     5051.27    104.75 o 
  -4   5   2       84.54       79.18      9.73 o 
  -3   5   2     6588.64     6504.74     42.48 o 
  -2   5   2      535.66      547.85     13.89 o 
  -1   5   2     3375.53     3256.07     33.34 o 
   0   5   2        2.48        2.06      4.38 o 
   1   5   2     1320.80     1194.93     21.47 o 
   2   5   2       68.82       67.47      6.22 o 
   3   5   2     4248.02     4158.80     41.52 o 
   4   5   2      367.21      400.92     16.27 o 
   5   5   2     2526.57     2584.42     62.77 o 
   6   5   2      825.97      747.16     29.09 o 
   7   5   2      190.57      182.11     17.15 o 
   8   5   2     1166.41     1131.35     39.91 o 
   9   5   2        2.51       12.21     17.31 o 
  10   5   2      132.24      197.21     36.04 o 
  11   5   2       51.51      108.82     21.19 o 
  12   5   2      753.28      828.20     46.17 o 
  13   5   2      113.95      150.66     21.07 o 
  14   5   2      549.84      582.94     44.70 o 
 -14   6   2      192.01      123.50     43.64 o 
 -13   6   2      824.54      843.42    103.17 o 
 -12   6   2      280.83      305.77     46.57 o 
 -11   6   2      218.63      207.14     25.66 o 
 -10   6   2      168.73      206.50     25.43 o 
  -9   6   2       23.34       19.67     13.40 o 
  -8   6   2      480.30      508.60     31.10 o 
  -7   6   2      419.11      449.06     22.12 o 
  -6   6   2     1758.73     1761.39     52.24 o 
  -5   6   2     1002.43      906.28     25.64 o 
  -4   6   2     2842.82     2868.95     39.76 o 
  -3   6   2      509.57      517.16     15.27 o 
  -2   6   2     2466.64     2401.40     31.35 o 
  -1   6   2      620.79      675.44     17.42 o 
   0   6   2     3763.01     3958.76     62.09 o 
   1   6   2       26.32       22.84      5.68 o 
   2   6   2     1216.00     1148.81     22.41 o 
   3   6   2      880.22     1007.43     22.08 o 
   4   6   2     1894.12     1890.30     41.62 o 
   5   6   2     1501.30     1421.58     36.58 o 
   6   6   2      892.87      867.40     41.78 o 
   7   6   2     1746.99     1774.05     60.76 o 
   8   6   2       46.28       29.95     20.89 o 
   9   6   2      787.49      752.77     57.22 o 
  10   6   2       31.95       -6.27     17.99 o 
  11   6   2      121.54       89.92     31.05 o 
  12   6   2      167.76      182.12     25.41 o 
  13   6   2      129.54      129.83     29.56 o 
 -13   7   2      195.45       48.37     37.05 o 
 -12   7   2      505.83      501.78     61.69 o 
 -11   7   2      364.30      449.84     57.97 o 
 -10   7   2       29.09       -3.21     28.56 o 
  -9   7   2      195.29      232.89     40.75 o 
  -8   7   2       73.04      139.86     37.06 o 
  -7   7   2     1516.14     1611.83     86.73 o 
  -6   7   2      525.36      499.68     67.71 o 
  -5   7   2      363.66      372.48     20.89 o 
  -4   7   2       11.58       14.57      7.02 o 
  -3   7   2     3039.51     3078.99     38.16 o 
  -2   7   2      633.36      559.36     19.58 o 
  -1   7   2      590.97      563.10     17.80 o 
   0   7   2       40.10       33.87      7.19 o 
   1   7   2     2629.30     2765.89     43.95 o 
   2   7   2       37.54       58.13     11.25 o 
   3   7   2      283.97      265.60     13.30 o 
   4   7   2      132.98      140.64     13.40 o 
   5   7   2      121.41      118.51     15.52 o 
   6   7   2     1110.77     1190.38     50.43 o 
   7   7   2       51.82       58.26     40.89 o 
   8   7   2       94.61       98.66     21.94 o 
   9   7   2       84.72       64.23     26.04 o 
  10   7   2      655.01      615.52     60.48 o 
  11   7   2      177.67      137.01     24.24 o 
  12   7   2       29.89       38.87     19.94 o 
  13   7   2       10.54       25.21     20.49 o 
 -12   8   2       10.74      -32.32     39.28 o 
 -11   8   2      200.27      203.53     43.99 o 
 -10   8   2       46.71       66.33     34.15 o 
  -9   8   2      669.79      608.54     63.16 o 
  -8   8   2       13.28       27.31     29.99 o 
  -7   8   2       22.98       63.41     31.66 o 
  -6   8   2     2684.30     2704.43     87.66 o 
  -5   8   2      177.94      182.51     15.58 o 
  -4   8   2      392.34      382.91     19.70 o 
  -3   8   2      128.20      134.36     12.10 o 
  -2   8   2     2021.85     1988.77     54.33 o 
  -1   8   2      126.88      155.06     21.57 o 
   0   8   2     1722.10     1732.92     43.63 o 
   1   8   2       23.17       27.15      7.07 o 
   2   8   2       10.72       18.95      7.98 o 
   3   8   2       68.58       70.07     13.44 o 
   4   8   2      104.64       95.38     11.88 o 
   5   8   2        2.57       -1.10      9.53 o 
   6   8   2      360.29      342.64     29.55 o 
   7   8   2       34.59       34.71     19.03 o 
   8   8   2      810.21      738.94     45.49 o 
   9   8   2      428.87      479.76     40.33 o 
  10   8   2      316.38      270.94     32.60 o 
  11   8   2      400.62      340.30     45.34 o 
  12   8   2        1.69       35.21     30.34 o 
 -11   9   2        0.51       41.23     30.25 o 
 -10   9   2      292.31      229.11     43.64 o 
  -9   9   2       66.18      105.96     38.72 o 
  -8   9   2       42.47       49.74     27.88 o 
  -7   9   2        2.73       -0.22     25.10 o 
  -6   9   2        5.13       59.21     33.40 o 
  -5   9   2        8.20       25.15     28.26 o 
  -4   9   2        1.62        0.85     22.12 o 
  -3   9   2      166.91      193.13     20.83 o 
  -2   9   2      906.73      923.07     37.14 o 
  -1   9   2     1381.20     1465.83     32.65 o 
   0   9   2        4.19        8.00      9.90 o 
   1   9   2        1.84       -9.37      9.51 o 
   2   9   2      243.01      254.43     16.45 o 
   3   9   2      613.99      630.40     24.29 o 
   4   9   2       47.75       42.06     10.05 o 
   5   9   2      695.88      680.64     26.18 o 
   6   9   2      239.17      271.52     27.15 o 
   7   9   2     1943.68     1865.64     70.38 o 
   8   9   2        7.69       -1.88     21.39 o 
   9   9   2      110.52      105.78     46.99 o 
  10   9   2       28.81        7.14     21.92 o 
  11   9   2       89.63      107.75     42.90 o 
 -10  10   2      156.71      166.66     29.77 o 
  -9  10   2       81.02       38.72     46.09 o 
  -8  10   2       66.98       70.52     26.36 o 
  -7  10   2       53.03       88.14     26.81 o 
  -6  10   2       10.17       33.43     22.45 o 
  -5  10   2        1.53       58.63     35.35 o 
  -4  10   2       66.41       65.29     22.37 o 
  -3  10   2      256.78      219.11     31.96 o 
  -2  10   2        6.80        2.81     15.35 o 
  -1  10   2      262.75      255.93     22.49 o 
   0  10   2        1.69      -12.07     14.81 o 
   1  10   2        6.07       11.72     13.51 o 
   2  10   2       39.32       53.24     14.23 o 
   3  10   2      433.02      427.14     37.04 o 
   4  10   2      295.10      260.84     22.88 o 
   5  10   2       35.43       36.81     14.50 o 
   6  10   2      475.27      418.12     36.78 o 
   7  10   2      541.74      461.51     55.14 o 
   8  10   2       18.35       -6.02     21.96 o 
   9  10   2       45.89       24.40     26.00 o 
  -8  11   2       28.23       20.09     24.04 o 
  -7  11   2      218.73      260.11     61.21 o 
  -6  11   2       51.46       66.27     25.09 o 
  -5  11   2      152.20      162.01     29.07 o 
  -4  11   2        3.14        1.44     35.61 o 
  -3  11   2       42.39        0.29     22.39 o 
  -2  11   2      386.44      418.56     39.18 o 
  -1  11   2       74.89       38.65     22.18 o 
   0  11   2       72.81       45.28     21.40 o 
   1  11   2      271.22      236.69     31.84 o 
   2  11   2       10.44      -16.04     21.84 o 
   3  11   2      111.27       81.03     23.58 o 
   4  11   2        3.24      -20.49     21.59 o 
   5  11   2       15.18        3.31     21.16 o 
   6  11   2        0.20       27.33     33.07 o 
   7  11   2      121.95      145.95     42.40 o 
  -5  12   2       46.81       92.14     42.05 o 
  -4  12   2       42.90       13.39     33.64 o 
  -3  12   2       13.51      -20.85     34.36 o 
  -2  12   2       14.00       15.29     22.02 o 
  -1  12   2       54.97       49.82     24.24 o 
   0  12   2        0.27      -45.33     46.38 o 
   1  12   2       39.53        4.26     23.46 o 
   2  12   2       17.03       38.63     23.10 o 
   3  12   2      167.07      203.41     31.81 o 
   4  12   2       61.54       22.60     22.97 o 
 -16   1   3      489.21      435.18     39.01 o 
 -15   1   3      161.16      190.17     26.74 o 
 -14   1   3       46.91       48.03     17.23 o 
 -13   1   3       62.18       65.51     15.91 o 
 -12   1   3      702.15      705.62     47.29 o 
 -11   1   3     2341.06     2305.64     66.63 o 
 -10   1   3       32.45       14.74     12.65 o 
  -9   1   3      829.88      751.27     29.30 o 
  -8   1   3      523.30      520.65     23.17 o 
  -7   1   3      179.40      193.43     14.21 o 
  -6   1   3       17.50       48.63      7.26 o 
  -5   1   3      109.97      142.53      9.84 o 
  -4   1   3     1541.77     1570.66     24.10 o 
  -3   1   3    41058.43    44325.98    135.06 o 
  -2   1   3     5790.62     6078.56     38.93 o 
  -1   1   3     6186.92     6560.12     35.51 o 
   0   1   3      326.72      397.10     11.42 o 
   1   1   3       69.40       62.18      4.99 o 
   2   1   3     3588.25     3480.27     27.19 o 
   3   1   3     6518.65     6638.63     41.94 o 
   4   1   3        5.63        4.21      4.72 o 
   5   1   3     5886.98     6238.24     52.78 o 
   6   1   3     2664.80     2760.05     64.90 o 
   7   1   3      527.22      564.39     21.29 o 
   8   1   3     1640.75     1742.96     38.36 o 
   9   1   3      296.76      258.46     17.24 o 
  10   1   3       84.83       86.17     12.55 o 
  11   1   3      268.14      259.37     18.60 o 
  12   1   3       63.08       84.60     20.38 o 
  13   1   3      106.13      142.21     25.29 o 
  14   1   3        8.56       21.90     19.21 o 
  15   1   3        0.65       -4.92     18.84 o 
 -16   2   3      147.24      138.73     35.96 o 
 -15   2   3        3.60        2.84     15.28 o 
 -14   2   3      293.47      295.73     26.65 o 
 -13   2   3      139.99      119.01     23.01 o 
 -12   2   3       49.51       82.80     19.16 o 
 -11   2   3      387.24      397.77     42.88 o 
 -10   2   3      198.08      199.91     22.29 o 
  -9   2   3       91.51      107.58     16.86 o 
  -8   2   3     1510.43     1511.08     44.66 o 
  -7   2   3     2609.51     2657.06     38.29 o 
  -6   2   3     2457.28     2782.95     45.08 o 
  -5   2   3      668.06      645.01     14.46 o 
  -4   2   3     1353.18     1434.76     18.27 o 
  -3   2   3    11428.65    12027.55     52.51 o 
  -2   2   3     1470.23     1516.88     68.98 o 
  -1   2   3      222.98      196.07      9.89 o 
   0   2   3     2551.36     2310.39     36.00 o 
   1   2   3    33962.55    37031.55    144.18 o 
   2   2   3      431.90      474.48     12.10 o 
   3   2   3      628.86      644.82     18.13 o 
   4   2   3      279.03      226.59     11.42 o 
   5   2   3     1423.26     1613.92     29.17 o 
   6   2   3     2125.43     2249.50     49.85 o 
   7   2   3        8.49       20.92      9.02 o 
   8   2   3      188.41      203.06     16.23 o 
   9   2   3      116.69      113.01     14.20 o 
  10   2   3      485.06      489.54     24.82 o 
  11   2   3       78.04       68.12     14.15 o 
  12   2   3       97.25       91.11     20.31 o 
  13   2   3        9.96        3.44     38.79 o 
  14   2   3        0.72       -3.56     17.56 o 
  15   2   3       64.59       48.94     43.94 o 
 -16   3   3       62.66       32.38     23.25 o 
 -15   3   3        6.17       -4.68     14.53 o 
 -14   3   3       22.21        7.80     28.70 o 
 -13   3   3        2.15       -0.52     15.25 o 
 -12   3   3       10.50        9.89     15.10 o 
 -11   3   3     1019.32     1092.84     47.16 o 
 -10   3   3       46.15       57.15     15.33 o 
  -9   3   3      233.50      248.88     28.62 o 
  -8   3   3      112.64       79.94     28.98 o 
  -7   3   3        1.99       10.18      9.84 o 
  -6   3   3     3108.77     3293.68     44.75 o 
  -5   3   3      150.54      145.45      7.64 o 
  -4   3   3        5.00        9.69      3.42 o 
  -3   3   3        0.99       -0.47      3.28 o 
  -2   3   3      328.42      323.72     14.01 o 
  -1   3   3     1012.12     1215.36     21.39 o 
   0   3   3     5500.51     5273.43     70.70 o 
   1   3   3     1314.56     1384.84     18.91 o 
   2   3   3    10284.55    10745.03     73.54 o 
   3   3   3     4975.71     5135.09     52.71 o 
   4   3   3       63.74       57.71      4.91 o 
   5   3   3      302.70      308.48     20.18 o 
   6   3   3       19.66        3.27     10.71 o 
   7   3   3        2.27       16.01     11.47 o 
   8   3   3      581.31      578.00     31.20 o 
   9   3   3      327.94      361.36     26.94 o 
  10   3   3      701.40      643.10     49.13 o 
  11   3   3     2386.87     2386.35     57.73 o 
  12   3   3      180.72      209.02     21.34 o 
  13   3   3      648.79      603.88     43.54 o 
  14   3   3       19.02       30.16     18.60 o 
  15   3   3       42.59       51.80     21.17 o 
 -15   4   3       65.06       49.46     43.66 o 
 -14   4   3       30.94        0.69     17.92 o 
 -13   4   3       11.54      -18.45     18.45 o 
 -12   4   3      135.99      173.39     23.11 o 
 -11   4   3        5.81        2.86     12.93 o 
 -10   4   3      382.29      365.96     25.66 o 
  -9   4   3       11.56       10.43      8.88 o 
  -8   4   3       16.02       18.82      8.25 o 
  -7   4   3      569.17      535.64     15.45 o 
  -6   4   3       27.89       30.78      5.52 o 
  -5   4   3      247.96      230.54     10.65 o 
  -4   4   3        9.31       12.40      4.63 o 
  -3   4   3      935.98      841.34     27.09 o 
  -2   4   3        8.33       11.66      6.04 o 
  -1   4   3     1171.02     1080.18     22.41 o 
   0   4   3      450.92      376.38     10.58 o 
   1   4   3    10407.64    10842.45    114.41 o 
   2   4   3     1628.29     1678.99     27.03 o 
   3   4   3     1717.27     1736.71     25.31 o 
   4   4   3      982.68      989.00     19.74 o 
   5   4   3       15.66       30.07     10.02 o 
   6   4   3     2450.22     2579.44     50.50 o 
   7   4   3      969.61     1054.65     34.68 o 
   8   4   3       79.52       81.04     17.77 o 
   9   4   3      257.45      243.45     24.50 o 
  10   4   3     1292.52     1223.17     49.93 o 
  11   4   3        4.03       16.59     13.44 o 
  12   4   3      668.99      683.44     37.26 o 
  13   4   3       33.88       23.68     31.93 o 
  14   4   3      319.08      275.41     33.93 o 
 -15   5   3      226.79      197.31     51.48 o 
 -14   5   3        3.87       -9.10     31.67 o 
 -13   5   3       71.53       59.98     36.92 o 
 -12   5   3        3.81        8.38     16.16 o 
 -11   5   3       17.12        4.97     13.57 o 
 -10   5   3        2.80       -6.47     11.38 o 
  -9   5   3      212.37      194.48     15.85 o 
  -8   5   3      916.54      909.28     26.61 o 
  -7   5   3     1078.53     1048.99     21.82 o 
  -6   5   3     2512.43     2583.83     36.05 o 
  -5   5   3      547.08      524.63     15.97 o 
  -4   5   3     1199.50     1095.16     20.32 o 
  -3   5   3       28.25       30.01      6.47 o 
  -2   5   3     2888.95     2941.31     40.25 o 
  -1   5   3      184.11      167.95     11.52 o 
   0   5   3     2932.53     2915.71     31.58 o 
   1   5   3       51.40       83.10     11.90 o 
   2   5   3      243.68      150.20     10.16 o 
   3   5   3     1266.84     1562.08     28.94 o 
   4   5   3      415.88      424.73     16.65 o 
   5   5   3     3027.48     3185.94     51.92 o 
   6   5   3     1145.54     1198.71     36.85 o 
   7   5   3      706.67      686.41     30.15 o 
   8   5   3      759.01      746.53     39.27 o 
   9   5   3       18.51       19.13     14.08 o 
  10   5   3        3.61       12.23     14.62 o 
  11   5   3        2.93       16.62     15.66 o 
  12   5   3       96.64      114.87     18.63 o 
  13   5   3      306.92      327.17     32.94 o 
  14   5   3        6.94       13.47     19.34 o 
 -14   6   3      390.47      341.07     58.51 o 
 -13   6   3       91.33       61.36     35.84 o 
 -12   6   3     1172.68     1243.07    113.92 o 
 -11   6   3      920.38      922.79     44.77 o 
 -10   6   3      639.97      672.29     37.25 o 
  -9   6   3     1164.18     1135.02     78.19 o 
  -8   6   3       95.48       81.36     17.83 o 
  -7   6   3     2832.80     2882.24     47.78 o 
  -6   6   3        2.41        7.80      8.17 o 
  -5   6   3      718.82      696.66     20.61 o 
  -4   6   3      477.34      440.92     14.43 o 
  -3   6   3     2423.61     2197.89     56.23 o 
  -2   6   3       79.63      112.64     18.73 o 
  -1   6   3     2140.61     2234.72     29.41 o 
   0   6   3       71.23       85.88      6.66 o 
   1   6   3     1555.36     1552.22     26.19 o 
   2   6   3      152.64      144.41      9.80 o 
   3   6   3      708.31      667.70     27.91 o 
   4   6   3      275.87      290.21     18.07 o 
   5   6   3     1378.57     1352.92     34.93 o 
   6   6   3      943.95     1003.53     44.80 o 
   7   6   3      279.71      261.32     27.44 o 
   8   6   3      719.04      728.04     38.47 o 
   9   6   3        1.76        3.94     12.71 o 
  10   6   3      132.57      180.17     25.46 o 
  11   6   3      436.65      391.91     33.23 o 
  12   6   3        3.41       11.28     26.39 o 
  13   6   3        3.22       -5.78     14.30 o 
 -13   7   3      692.04      639.72     73.47 o 
 -12   7   3      160.83      151.17     43.93 o 
 -11   7   3     2360.67     2353.91    121.49 o 
 -10   7   3      473.34      513.40     60.24 o 
  -9   7   3       55.47       67.44     33.22 o 
  -8   7   3     1529.37     1492.12     87.74 o 
  -7   7   3      378.89      434.96     51.75 o 
  -6   7   3      352.48      335.84     16.98 o 
  -5   7   3     1151.67     1131.38     29.88 o 
  -4   7   3     2771.89     2679.43     38.97 o 
  -3   7   3     2505.33     2475.96     52.05 o 
  -2   7   3     4760.31     4838.88     84.87 o 
  -1   7   3       65.71       50.24      8.06 o 
   0   7   3     1121.54     1167.44     22.27 o 
   1   7   3      292.72      277.90     11.99 o 
   2   7   3     2060.83     2175.69     32.44 o 
   3   7   3       23.17       12.39      6.93 o 
   4   7   3       10.31        1.98      9.12 o 
   5   7   3     2434.15     2551.55     51.70 o 
   6   7   3      666.76      629.70     64.20 o 
   7   7   3      609.71      665.81     40.69 o 
   8   7   3      110.82      120.46     22.31 o 
   9   7   3      472.55      472.11     37.19 o 
  10   7   3       20.74       32.97     26.86 o 
  11   7   3      556.68      617.95     80.64 o 
  12   7   3      115.72      116.03     22.61 o 
 -12   8   3      235.17      219.66     48.46 o 
 -11   8   3       32.35       43.03     32.54 o 
 -10   8   3      399.19      441.50     58.93 o 
  -9   8   3      232.16      264.80     48.31 o 
  -8   8   3        3.23       45.87     32.42 o 
  -7   8   3     3769.09     3893.80    136.44 o 
  -6   8   3      615.71      620.16     57.71 o 
  -5   8   3     1782.80     1805.16     85.12 o 
  -4   8   3      134.30      123.34     13.50 o 
  -3   8   3      586.94      512.09     35.68 o 
  -2   8   3     2126.73     1972.17     81.38 o 
  -1   8   3     1935.97     1888.13     46.89 o 
   0   8   3        8.23        5.36      8.65 o 
   1   8   3     2271.14     2384.00     33.81 o 
   2   8   3       12.66       14.04      7.11 o 
   3   8   3      276.16      280.49     16.69 o 
   4   8   3      455.55      453.11     20.65 o 
   5   8   3      233.45      220.68     15.38 o 
   6   8   3      991.59     1017.18     49.38 o 
   7   8   3     1121.19     1102.45     53.32 o 
   8   8   3     1013.32     1067.18     54.39 o 
   9   8   3       28.53       18.89     26.27 o 
  10   8   3       73.07      108.85     37.34 o 
  11   8   3       13.13      -18.33     26.41 o 
 -11   9   3      106.76       67.70     40.41 o 
 -10   9   3       83.61      103.59     39.94 o 
  -9   9   3      114.22      135.02     40.46 o 
  -8   9   3      319.81      279.73     47.84 o 
  -7   9   3      101.83      115.55     36.94 o 
  -6   9   3     1608.81     1721.68     91.95 o 
  -5   9   3      505.27      507.06     51.95 o 
  -4   9   3     3315.95     3420.79    117.88 o 
  -3   9   3      851.10      844.55     49.35 o 
  -2   9   3      300.40      301.53     24.08 o 
  -1   9   3      973.53      962.06     38.22 o 
   0   9   3      361.47      364.86     17.44 o 
   1   9   3      259.60      233.86     15.32 o 
   2   9   3     1414.69     1465.87     40.37 o 
   3   9   3      141.76      139.76     13.68 o 
   4   9   3     1154.40     1235.03     34.27 o 
   5   9   3      729.70      692.78     26.66 o 
   6   9   3       51.79       66.82     22.14 o 
   7   9   3      747.69      701.15     33.33 o 
   8   9   3      114.04       80.50     27.19 o 
   9   9   3      129.86      140.12     24.80 o 
  10   9   3       82.74       -3.79     29.51 o 
 -10  10   3       74.22      119.76     41.53 o 
  -9  10   3       44.40       35.05     29.42 o 
  -8  10   3      409.13      342.23     51.54 o 
  -7  10   3      127.82      172.86     40.60 o 
  -6  10   3      445.27      471.72     55.10 o 
  -5  10   3       89.05       97.68     32.96 o 
  -4  10   3        0.84       21.88     19.27 o 
  -3  10   3      134.24      154.73     20.12 o 
  -2  10   3      470.01      429.60     43.99 o 
  -1  10   3      668.99      749.90     35.47 o 
   0  10   3      196.80      168.58     23.66 o 
   1  10   3     1705.65     1820.38     51.82 o 
   2  10   3      262.90      212.27     19.99 o 
   3  10   3     1066.88     1115.18     40.23 o 
   4  10   3      257.80      217.29     28.40 o 
   5  10   3      276.69      271.67     30.32 o 
   6  10   3     1623.45     1694.62    107.97 o 
   7  10   3      183.37      222.11     54.95 o 
   8  10   3      469.65      510.38     41.89 o 
   9  10   3       76.41      109.56     40.44 o 
  -8  11   3      120.89      170.49     30.39 o 
  -7  11   3      456.33      429.71     41.99 o 
  -6  11   3      230.33      287.11     36.88 o 
  -5  11   3       42.34       18.91     20.53 o 
  -4  11   3       72.10       95.34     24.65 o 
  -3  11   3       12.29       21.73     19.83 o 
  -2  11   3      802.45      936.93     56.03 o 
  -1  11   3        8.30        3.47     21.16 o 
   0  11   3      575.50      678.96     48.43 o 
   1  11   3       44.51       26.99     20.22 o 
   2  11   3      703.45      770.24     49.98 o 
   3  11   3       67.85       49.77     22.14 o 
   4  11   3      168.53      189.22     27.74 o 
   5  11   3       84.05       79.08     35.61 o 
   6  11   3      645.41      700.41     77.74 o 
   7  11   3       86.08       45.64     32.91 o 
  -5  12   3       81.10      111.43     43.67 o 
  -4  12   3       68.77      119.48     45.68 o 
  -3  12   3      853.87      963.46     84.61 o 
  -2  12   3      263.86      217.10     70.48 o 
  -1  12   3      318.05      377.43     45.17 o 
   0  12   3       21.94      -12.71     24.56 o 
   1  12   3     1276.71     1524.11     72.19 o 
   2  12   3      171.97      133.15     28.18 o 
   3  12   3      569.36      599.69     47.62 o 
   4  12   3      194.11      107.57     40.52 o 
 -16   0   4      162.80      140.19     35.20 o 
 -15   0   4     1415.84     1179.01     80.43 o 
 -14   0   4       34.25       66.24     27.69 o 
 -13   0   4     3144.48     3202.80    168.35 o 
 -12   0   4     1074.27     1095.72     49.60 o 
 -11   0   4     5973.06     5891.45    174.52 o 
 -10   0   4     2212.55     2315.07     95.20 o 
  -9   0   4      808.14      786.74     54.23 o 
  -8   0   4     6007.86     5906.32    130.84 o 
  -7   0   4     1513.14     1545.32     64.19 o 
  -6   0   4    21492.60    22405.27    154.02 o 
  -5   0   4    11057.48    11640.28    209.46 o 
  -4   0   4      285.57      338.17     17.62 o 
  -3   0   4    50328.55    54059.98    338.17 o 
  -2   0   4      982.97      948.41     34.28 o 
  -1   0   4     1439.71     1416.69     18.62 o 
   0   0   4     1670.10     1444.38     47.96 o 
   1   0   4    11983.96    11659.24    206.26 o 
   2   0   4     1011.02      863.76     23.97 o 
   3   0   4     8589.49     8599.86     64.97 o 
   4   0   4     7386.94     7238.91     81.69 o 
   5   0   4     1380.41     1171.19     51.86 o 
   6   0   4     6057.92     6286.26     78.50 o 
   7   0   4     5201.05     5153.38     62.78 o 
   8   0   4      785.58      772.10     25.32 o 
   9   0   4     4135.93     3909.00     57.34 o 
  10   0   4     1162.32     1093.93     44.45 o 
  11   0   4     1763.35     1810.74     93.21 o 
  12   0   4      168.62      189.02     38.26 o 
  13   0   4      964.09     1070.39     79.72 o 
  14   0   4       27.57        4.82     24.20 o 
  15   0   4      563.53      572.22     66.48 o 
 -16   1   4      122.02      108.51     24.80 o 
 -15   1   4      214.67      226.73     27.58 o 
 -14   1   4      864.47      836.75     39.44 o 
 -13   1   4      380.53      354.37     25.76 o 
 -12   1   4     5303.98     5231.82    124.99 o 
 -11   1   4       75.05       56.17     13.97 o 
 -10   1   4      994.04     1033.50     35.15 o 
  -9   1   4     3954.12     3930.07     62.48 o 
  -8   1   4     1338.71     1167.68     32.17 o 
  -7   1   4     5677.80     5584.75     67.74 o 
  -6   1   4      434.48      444.69     16.85 o 
  -5   1   4    15733.29    16026.38    128.60 o 
  -4   1   4    12924.78    13390.40    103.94 o 
  -3   1   4    23243.46    23721.42     88.61 o 
  -2   1   4       65.16       85.33      6.26 o 
  -1   1   4    16681.49    16559.77     45.64 o 
   0   1   4     2471.14     2284.07     23.73 o 
   1   1   4    26877.50    27297.50     74.97 o 
   2   1   4       30.38       17.66      4.98 o 
   3   1   4     2411.73     2183.05     24.71 o 
   4   1   4     3411.15     3369.26     34.15 o 
   5   1   4       23.54       84.46      9.37 o 
   6   1   4     1525.25     1424.27     31.36 o 
   7   1   4      864.77      875.22     26.53 o 
   8   1   4     2200.32     2156.95     42.72 o 
   9   1   4     2197.10     2097.52     44.26 o 
  10   1   4     2141.15     2110.44     46.15 o 
  11   1   4        3.46       10.47      9.63 o 
  12   1   4     1810.16     1784.61     69.13 o 
  13   1   4       21.65       35.94     17.37 o 
  14   1   4     1058.91     1052.58     58.96 o 
  15   1   4      169.71      159.73     29.03 o 
 -16   2   4        0.54       16.22     16.98 o 
 -15   2   4      409.35      444.79     35.47 o 
 -14   2   4      438.11      459.38     48.31 o 
 -13   2   4     1132.27     1166.46     53.04 o 
 -12   2   4       78.94       72.27     19.70 o 
 -11   2   4      120.77      124.73     19.68 o 
 -10   2   4      347.29      323.13     25.37 o 
  -9   2   4     2706.54     2776.53     51.81 o 
  -8   2   4     4963.54     4688.58     88.21 o 
  -7   2   4      127.63      175.63     12.26 o 
  -6   2   4     4141.25     4235.55     42.92 o 
  -5   2   4     1490.31     1541.43     21.19 o 
  -4   2   4     3245.78     3081.08     33.05 o 
  -3   2   4      453.28      474.93     11.31 o 
  -2   2   4     3482.16     3318.52     42.19 o 
  -1   2   4       10.72       22.60      4.52 o 
   0   2   4   134391.13   139316.25   1385.61 o 
   1   2   4     3626.73     3941.98     37.73 o 
   2   2   4     5167.57     5002.69     38.43 o 
   3   2   4    10326.45    10533.84     66.73 o 
   4   2   4     6674.20     6973.64     57.80 o 
   5   2   4      359.84      290.98     15.47 o 
   6   2   4      426.89      376.46     18.65 o 
   7   2   4     1518.33     1540.07     37.54 o 
   8   2   4     2333.99     2359.51     48.23 o 
   9   2   4     2674.25     2643.76     53.52 o 
  10   2   4       51.58       28.61     10.72 o 
  11   2   4      498.10      522.67     39.44 o 
  12   2   4       23.68       24.11     17.51 o 
  13   2   4     1481.61     1518.09     67.37 o 
  14   2   4       18.42       15.19     38.82 o 
  15   2   4      487.68      433.75     40.76 o 
 -16   3   4      230.09      283.39    123.02 o 
 -15   3   4        0.95        5.42     18.50 o 
 -14   3   4       23.77       26.36     17.05 o 
 -13   3   4       98.40       90.32     24.74 o 
 -12   3   4      185.14      189.41     53.35 o 
 -11   3   4       77.52       69.98     16.64 o 
 -10   3   4        8.83       -1.03     10.72 o 
  -9   3   4     1743.82     1757.50     50.43 o 
  -8   3   4     2764.89     2932.52     49.52 o 
  -7   3   4      142.48      120.88     11.69 o 
  -6   3   4     2756.14     2852.59     43.62 o 
  -5   3   4     1980.94     1745.50     27.37 o 
  -4   3   4     1164.47     1129.71     28.34 o 
  -3   3   4     1642.27     1402.93     19.90 o 
  -2   3   4      117.63      125.71     13.08 o 
  -1   3   4    19596.87    19975.05    225.29 o 
   0   3   4      107.21      131.46      7.86 o 
   1   3   4     5106.19     4557.73     51.72 o 
   2   3   4     3909.84     3925.32     57.41 o 
   3   3   4    10053.70    10190.41     69.99 o 
   4   3   4     5216.92     5027.13     65.12 o 
   5   3   4     4529.97     4576.85     73.93 o 
   6   3   4     1712.24     1675.11     47.26 o 
   7   3   4     2111.36     2089.30     54.82 o 
   8   3   4      519.07      473.96     24.74 o 
   9   3   4     2177.51     2076.21     50.13 o 
  10   3   4      350.72      356.00     23.18 o 
  11   3   4      678.77      710.01     32.68 o 
  12   3   4     3947.82     4023.34    104.23 o 
  13   3   4        3.71       -4.06     16.66 o 
  14   3   4      101.84       82.73     33.69 o 
 -15   4   4      208.09      231.87     51.11 o 
 -14   4   4       45.02       19.75     32.20 o 
 -13   4   4     1029.20     1123.12     52.03 o 
 -12   4   4       14.72        5.71     13.80 o 
 -11   4   4      655.93      712.25     47.74 o 
 -10   4   4      945.84      989.49     41.41 o 
  -9   4   4      197.43      196.66     19.44 o 
  -8   4   4      230.59      205.62     15.28 o 
  -7   4   4      969.98      990.54     26.63 o 
  -6   4   4     1404.13     1211.33     19.88 o 
  -5   4   4     2220.62     2261.16     28.35 o 
  -4   4   4     3045.32     2869.85     35.56 o 
  -3   4   4      586.70      568.29     17.95 o 
  -2   4   4     1708.24     1424.54     31.85 o 
  -1   4   4     3755.92     3830.66     43.11 o 
   0   4   4    22041.24    23035.05     86.31 o 
   1   4   4      965.65      964.65     20.92 o 
   2   4   4     6242.90     6398.31     92.54 o 
   3   4   4     2346.20     2600.10     54.43 o 
   4   4   4     5486.88     5504.72     49.88 o 
   5   4   4     2229.52     2228.58     42.75 o 
   6   4   4     2807.12     2752.06     64.99 o 
   7   4   4     4232.50     4253.86     88.35 o 
   8   4   4     1079.50     1049.32     43.93 o 
   9   4   4     1954.79     2114.84     63.35 o 
  10   4   4      727.06      691.20     32.90 o 
  11   4   4     1355.80     1439.65     47.88 o 
  12   4   4      228.16      262.64     23.21 o 
  13   4   4      679.24      694.60     48.32 o 
  14   4   4        0.06      -18.75     18.75 o 
 -15   5   4       31.35      -40.49     40.49 o 
 -14   5   4      218.25      222.28     49.18 o 
 -13   5   4      167.45      123.17     40.86 o 
 -12   5   4     2353.57     2340.15     70.54 o 
 -11   5   4      316.73      339.09     28.03 o 
 -10   5   4      686.71      707.34     35.83 o 
  -9   5   4     1576.32     1603.76     49.39 o 
  -8   5   4      690.22      700.81     38.90 o 
  -7   5   4      341.79      333.33     26.64 o 
  -6   5   4      423.83      386.85     15.74 o 
  -5   5   4      700.98      622.74     30.04 o 
  -4   5   4      111.88       86.88      6.85 o 
  -3   5   4     2184.15     2005.02     39.00 o 
  -2   5   4      168.41      198.73     16.70 o 
  -1   5   4     2140.49     2054.16     38.98 o 
   0   5   4      988.92     1122.38     22.48 o 
   1   5   4     2186.06     2432.91     30.79 o 
   2   5   4      188.17      214.72     11.55 o 
   3   5   4     1821.82     1889.43     66.88 o 
   4   5   4      217.21      202.45     12.97 o 
   5   5   4     4110.42     4427.40     60.78 o 
   6   5   4     1500.09     1562.20     69.54 o 
   7   5   4      274.74      340.07     27.90 o 
   8   5   4     2295.85     2362.80     68.25 o 
   9   5   4      878.78      788.33     59.38 o 
  10   5   4      489.00      535.77     36.62 o 
  11   5   4      212.19      176.43     20.31 o 
  12   5   4      955.34      966.04     56.01 o 
  13   5   4        6.94        9.51     17.27 o 
  14   5   4      305.95      384.71     52.83 o 
 -14   6   4        3.40      -42.61     42.61 o 
 -13   6   4      295.47      280.10     52.68 o 
 -12   6   4      636.37      623.34     68.49 o 
 -11   6   4      785.99      857.41     41.91 o 
 -10   6   4     1598.28     1659.03     98.03 o 
  -9   6   4     1519.01     1726.57     95.01 o 
  -8   6   4     2101.51     2078.42    108.23 o 
  -7   6   4      610.52      548.26     22.95 o 
  -6   6   4     1633.27     1645.12     31.33 o 
  -5   6   4        2.66       -4.18      6.66 o 
  -4   6   4     1184.50     1204.67     34.28 o 
  -3   6   4      585.83      664.21     25.86 o 
  -2   6   4       83.01       25.00     13.52 o 
  -1   6   4       66.64       47.25      5.31 o 
   0   6   4      805.76      617.45     14.61 o 
   1   6   4      302.41      262.43     11.68 o 
   2   6   4      222.54      218.15     12.51 o 
   3   6   4      712.07      668.33     18.77 o 
   4   6   4      366.99      368.44     19.70 o 
   5   6   4      584.48      571.96     23.53 o 
   6   6   4      304.30      290.50     27.00 o 
   7   6   4      449.84      502.42     51.05 o 
   8   6   4       99.90      113.94     20.41 o 
   9   6   4      420.91      452.95     35.01 o 
  10   6   4       83.80       53.12     18.15 o 
  11   6   4       85.43       90.13     19.43 o 
  12   6   4       34.43       43.27     18.54 o 
  13   6   4      110.57      129.55     25.73 o 
 -13   7   4      177.50      126.09     42.11 o 
 -12   7   4      299.16      307.07     55.34 o 
 -11   7   4      208.71      277.43     49.48 o 
 -10   7   4      184.17      235.04     49.15 o 
  -9   7   4      919.48     1071.50     80.57 o 
  -8   7   4        2.27       31.33     30.88 o 
  -7   7   4     1493.33     1504.81     85.06 o 
  -6   7   4        1.04        4.91      6.70 o 
  -5   7   4     2263.52     2023.34    133.27 o 
  -4   7   4       64.86       52.78     11.25 o 
  -3   7   4     2881.31     3071.66     59.30 o 
  -2   7   4       21.18       14.25     26.37 o 
  -1   7   4     1769.33     1515.61    108.43 o 
   0   7   4      690.94      693.40     16.68 o 
   1   7   4     2250.79     2326.19     33.43 o 
   2   7   4      665.18      697.59     18.97 o 
   3   7   4     1120.46     1145.45     25.52 o 
   4   7   4       41.92       45.68      9.45 o 
   5   7   4       31.59        6.76     11.01 o 
   6   7   4       64.89       39.21     15.92 o 
   7   7   4      356.96      321.77     29.73 o 
   8   7   4      364.66      387.68     52.98 o 
   9   7   4       37.69       68.17     30.79 o 
  10   7   4      289.19      251.99     43.27 o 
  11   7   4      352.94      308.58     32.72 o 
  12   7   4       73.75      108.97     23.69 o 
 -12   8   4       41.87       74.57     38.12 o 
 -11   8   4        0.84      -25.69     33.10 o 
 -10   8   4      139.18      158.70     40.99 o 
  -9   8   4       22.01       71.27     32.79 o 
  -8   8   4       29.37       40.26     32.63 o 
  -7   8   4      187.91      221.50     42.03 o 
  -6   8   4      251.70      306.97     43.92 o 
  -5   8   4        3.46        3.60     23.39 o 
  -4   8   4     1037.86     1083.30     66.37 o 
  -3   8   4     1190.01     1225.76     67.64 o 
  -2   8   4     1861.57     1841.72     58.49 o 
  -1   8   4      160.63      138.75     32.57 o 
   0   8   4     1261.24     1252.12     29.99 o 
   1   8   4       22.24       26.59      7.26 o 
   2   8   4      321.85      336.71     14.62 o 
   3   8   4      197.81      199.49     14.60 o 
   4   8   4     1854.32     1882.71     39.79 o 
   5   8   4      681.89      570.70     23.28 o 
   6   8   4      270.61      195.36     23.85 o 
   7   8   4      116.77       97.07     21.03 o 
   8   8   4      157.52       85.12     32.07 o 
   9   8   4      274.10      202.11     42.97 o 
  10   8   4       17.61       12.88     27.99 o 
  11   8   4      117.25       76.05     31.54 o 
 -11   9   4       13.94       18.67     29.36 o 
 -10   9   4       52.47       21.63     29.76 o 
  -9   9   4      161.27      210.49     45.49 o 
  -8   9   4      217.47      179.09     41.02 o 
  -7   9   4       65.79      130.24     36.01 o 
  -6   9   4       55.31       49.77     30.87 o 
  -5   9   4      296.48      328.69     44.89 o 
  -4   9   4      848.39      871.72     64.50 o 
  -3   9   4      680.98      695.57     54.90 o 
  -2   9   4      437.75      510.92     35.68 o 
  -1   9   4       32.73       39.47     34.83 o 
   0   9   4       24.64       21.11     12.98 o 
   1   9   4       13.86        9.90      8.79 o 
   2   9   4      176.91      152.50     13.80 o 
   3   9   4      250.08      238.75     19.52 o 
   4   9   4      154.61      145.68     16.08 o 
   5   9   4       26.14        7.45     10.46 o 
   6   9   4      212.14      193.24     23.76 o 
   7   9   4       78.47       62.81     24.95 o 
   8   9   4       32.73       32.15     31.29 o 
   9   9   4      173.44      166.63     40.86 o 
  10   9   4       58.93       15.87     30.80 o 
 -10  10   4       31.80       75.47     37.84 o 
  -9  10   4       69.76       94.32     40.29 o 
  -8  10   4      238.68      264.57     49.92 o 
  -7  10   4       60.97       89.99     34.98 o 
  -6  10   4      140.25      149.31     37.07 o 
  -5  10   4        0.31      -14.49     26.64 o 
  -4  10   4      253.60      239.08     40.26 o 
  -3  10   4      221.70      212.82     35.69 o 
  -2  10   4       51.37       53.75     16.47 o 
  -1  10   4      189.58      206.38     22.17 o 
   0  10   4       22.05       59.89     29.33 o 
   1  10   4       17.69       42.38     27.14 o 
   2  10   4        0.85      -15.03     15.03 o 
   3  10   4      247.78      223.91     20.64 o 
   4  10   4        2.74       14.27     13.21 o 
   5  10   4      292.93      281.08     47.34 o 
   6  10   4       13.68      -19.34     34.20 o 
   7  10   4        6.27      -35.20     35.74 o 
   8  10   4      137.92      107.07     42.53 o 
  -8  11   4      168.87      204.24     33.69 o 
  -7  11   4      147.46      180.97     40.08 o 
  -6  11   4      279.43      232.51     32.87 o 
  -5  11   4        4.50       42.04     23.35 o 
  -4  11   4     1883.26     1776.30     91.72 o 
  -3  11   4        7.30       12.57     20.59 o 
  -2  11   4      208.41      182.34     22.22 o 
  -1  11   4        1.69       39.52     22.32 o 
   0  11   4       71.13       20.02     20.53 o 
   1  11   4        7.47      -16.85     20.57 o 
   2  11   4        7.10      -12.72     22.32 o 
   3  11   4        5.55      -12.08     22.40 o 
   4  11   4        5.82        7.32     21.58 o 
   5  11   4       19.61        0.63     36.40 o 
   6  11   4        6.41      -23.69     39.52 o 
   7  11   4       78.31       56.92     38.00 o 
  -5  12   4       49.61      121.60     45.30 o 
  -4  12   4       52.85       47.30     39.18 o 
  -3  12   4       98.41      149.21     44.64 o 
  -2  12   4        3.45      -30.85     31.09 o 
  -1  12   4       78.10       72.25     25.83 o 
   0  12   4        0.06       -5.33     23.77 o 
   1  12   4        2.91       13.67     22.60 o 
   2  12   4        4.35      -14.43     29.43 o 
   3  12   4       15.56       -3.73     25.55 o 
 -16   1   5       41.51       53.22     18.80 o 
 -15   1   5       44.56       26.01     14.51 o 
 -14   1   5       25.16       33.23     14.89 o 
 -13   1   5      154.50      172.97     24.41 o 
 -12   1   5     1372.12     1362.88     45.19 o 
 -11   1   5      228.19      238.12     20.36 o 
 -10   1   5      432.96      430.71     24.05 o 
  -9   1   5      836.65      886.62     30.54 o 
  -8   1   5        9.24        9.02     14.13 o 
  -7   1   5     1264.82     1409.38     34.86 o 
  -6   1   5     1058.80     1218.29     26.31 o 
  -5   1   5      534.85      620.94     17.82 o 
  -4   1   5     1911.60     2029.04     27.39 o 
  -3   1   5    21423.42    22239.31    128.04 o 
  -2   1   5      459.18      482.07     15.24 o 
  -1   1   5     2161.01     2164.38     19.78 o 
   0   1   5    10195.27    10472.20     50.64 o 
   1   1   5       14.73       26.61      5.14 o 
   2   1   5       83.72       68.37      6.03 o 
   3   1   5       76.55      108.16      8.39 o 
   4   1   5       91.62       56.74      5.45 o 
   5   1   5     3004.20     3438.25     47.17 o 
   6   1   5      944.01     1012.42     27.79 o 
   7   1   5      276.01      272.90     16.57 o 
   8   1   5       47.78       44.33      9.52 o 
   9   1   5      213.46      210.53     16.41 o 
  10   1   5       60.78       47.45     10.94 o 
  11   1   5      330.10      313.96     31.45 o 
  12   1   5       40.57       44.61     19.97 o 
  13   1   5       51.88       14.17     25.63 o 
  14   1   5        0.12       23.14     22.89 o 
 -16   2   5       12.53       10.71     15.36 o 
 -15   2   5        2.15       24.54     22.56 o 
 -14   2   5       14.13        4.60     17.75 o 
 -13   2   5        2.05      -12.80     20.56 o 
 -12   2   5      124.27      127.76     60.28 o 
 -11   2   5        5.53       17.79     22.33 o 
 -10   2   5     1097.62     1084.68     53.15 o 
  -9   2   5      120.84      105.58     13.04 o 
  -8   2   5     2026.81     2076.67     41.03 o 
  -7   2   5     2224.68     2380.29     34.68 o 
  -6   2   5      533.24      600.05     16.26 o 
  -5   2   5      136.23      122.60     11.59 o 
  -4   2   5     3495.48     3504.46     49.12 o 
  -3   2   5     4032.49     4347.69     33.28 o 
  -2   2   5      150.95      136.15     12.42 o 
  -1   2   5     8378.71     9066.70     51.74 o 
   0   2   5    10837.41    11916.04     64.95 o 
   1   2   5      146.72      230.39     10.33 o 
   2   2   5      382.36      443.91     12.96 o 
   3   2   5      212.67      217.51     12.72 o 
   4   2   5        9.47        5.54      6.60 o 
   5   2   5       47.56       43.45      9.08 o 
   6   2   5      809.01      866.66     27.98 o 
   7   2   5       97.16       99.44     12.71 o 
   8   2   5      138.11      143.38     14.93 o 
   9   2   5      972.05      981.04     51.22 o 
  10   2   5        0.95       10.01     10.30 o 
  11   2   5     1517.23     1410.72     44.24 o 
  12   2   5        0.73        4.68     15.65 o 
  13   2   5      349.43      339.05     35.82 o 
  14   2   5        6.68       21.35     50.03 o 
 -16   3   5       10.76       15.18     22.70 o 
 -15   3   5       26.50       -0.36     18.88 o 
 -14   3   5        0.18      -14.68     16.77 o 
 -13   3   5       23.53       -1.94     24.96 o 
 -12   3   5      131.10      113.66     18.99 o 
 -11   3   5        4.71       13.81     12.51 o 
 -10   3   5      208.03      231.37     21.78 o 
  -9   3   5      231.88      238.05     20.71 o 
  -8   3   5      361.08      336.34     17.80 o 
  -7   3   5        5.53        1.11      5.96 o 
  -6   3   5     1508.12     1327.42     30.32 o 
  -5   3   5      183.08      155.67      7.24 o 
  -4   3   5       19.97       18.89      5.52 o 
  -3   3   5       27.06       35.71      4.51 o 
  -2   3   5      643.94      643.80     20.41 o 
  -1   3   5     7615.52     8042.81    114.69 o 
   0   3   5     9215.92     9629.24    122.59 o 
   1   3   5       49.67       40.52      6.80 o 
   2   3   5     4672.84     4811.50     42.79 o 
   3   3   5     2137.41     2066.22     33.29 o 
   4   3   5      631.25      693.96     24.52 o 
   5   3   5      517.16      438.03     25.41 o 
   6   3   5       22.89       19.68      9.88 o 
   7   3   5       35.54       39.25     11.56 o 
   8   3   5     2246.55     2226.44     50.52 o 
   9   3   5      191.82      187.02     17.78 o 
  10   3   5     2034.90     1993.24     53.77 o 
  11   3   5      154.22      134.75     17.40 o 
  12   3   5       53.01       85.39     23.39 o 
  13   3   5       58.47       77.44     45.14 o 
  14   3   5      204.44      210.10     43.98 o 
 -15   4   5      103.19      132.25     42.10 o 
 -14   4   5      264.67      247.75     28.39 o 
 -13   4   5        0.31       10.68     17.28 o 
 -12   4   5       63.68       48.42     15.27 o 
 -11   4   5        0.74       13.90     11.53 o 
 -10   4   5      263.56      214.72     21.41 o 
  -9   4   5      133.56      128.19     40.04 o 
  -8   4   5       20.37       19.87      8.39 o 
  -7   4   5      902.84      988.43     43.04 o 
  -6   4   5      134.68      128.88     14.15 o 
  -5   4   5     2102.83     1948.00     40.95 o 
  -4   4   5       26.42       26.88      3.48 o 
  -3   4   5     1072.30      982.05     32.06 o 
  -2   4   5      223.12      190.42     13.19 o 
  -1   4   5     9554.10     9932.86     82.17 o 
   0   4   5     4661.28     5097.74     43.22 o 
   1   4   5     8985.61     9330.33    109.84 o 
   2   4   5      492.47      483.32     23.04 o 
   3   4   5     2636.74     2620.71     98.35 o 
   4   4   5        1.70        8.51      9.68 o 
   5   4   5       73.12       73.38      7.74 o 
   6   4   5      347.79      400.83     27.66 o 
   7   4   5      654.12      576.18     33.22 o 
   8   4   5      472.58      418.33     25.10 o 
   9   4   5      415.10      391.39     25.60 o 
  10   4   5      602.07      656.20     34.59 o 
  11   4   5       21.56       11.80     17.42 o 
  12   4   5       82.37       67.26     21.04 o 
  13   4   5        4.43       -3.19     27.17 o 
  14   4   5       61.98       60.00     19.86 o 
 -15   5   5      111.27      115.16     44.48 o 
 -14   5   5      297.75      292.17     55.66 o 
 -13   5   5      106.92       71.14     33.16 o 
 -12   5   5       46.13       68.88     17.34 o 
 -11   5   5       10.38       23.73     12.76 o 
 -10   5   5      109.50      110.65     32.55 o 
  -9   5   5       59.08       73.90     14.49 o 
  -8   5   5        3.38        6.61      7.99 o 
  -7   5   5      606.50      615.27     29.13 o 
  -6   5   5       18.81       36.86      6.78 o 
  -5   5   5     3749.21     3800.72     55.10 o 
  -4   5   5      498.14      416.12     16.88 o 
  -3   5   5      316.98      271.73     18.99 o 
  -2   5   5     6696.15     6507.06    124.96 o 
  -1   5   5     3154.58     3599.77     53.37 o 
   0   5   5       16.58       48.22     10.03 o 
   1   5   5      599.71      657.34     21.05 o 
   2   5   5      401.25      297.63     16.26 o 
   3   5   5        1.96       -3.86     12.85 o 
   4   5   5     1737.28     1833.45     82.42 o 
   5   5   5       73.18      100.79     12.80 o 
   6   5   5      675.28      673.20     36.90 o 
   7   5   5      982.75      999.86     44.79 o 
   8   5   5       11.76       34.45     15.37 o 
   9   5   5      180.38      179.70     54.22 o 
  10   5   5        2.14       22.28     14.89 o 
  11   5   5       61.92       43.41     23.36 o 
  12   5   5       21.47       14.99     14.64 o 
  13   5   5      171.31      198.98     30.18 o 
 -14   6   5      975.13     1060.81     91.00 o 
 -13   6   5      173.17      110.75     38.13 o 
 -12   6   5      701.96      651.39     69.76 o 
 -11   6   5      371.56      441.38     59.74 o 
 -10   6   5      422.70      390.73     54.19 o 
  -9   6   5     1342.90     1398.03     86.72 o 
  -8   6   5       25.47       52.04     15.25 o 
  -7   6   5      789.32      807.64     28.58 o 
  -6   6   5     2733.40     2644.30     35.65 o 
  -5   6   5       19.55        8.60      3.87 o 
  -4   6   5      279.88      270.29     16.29 o 
  -3   6   5     1820.82     1826.33     74.12 o 
  -2   6   5       52.01       37.50     18.74 o 
  -1   6   5      369.01      322.35     23.36 o 
   0   6   5       36.21       26.80      9.95 o 
   1   6   5       18.62       28.55      8.65 o 
   2   6   5       87.74       55.30      9.92 o 
   3   6   5     1030.37     1063.36     31.83 o 
   4   6   5      358.24      383.66     47.01 o 
   5   6   5     1107.95     1162.95     38.26 o 
   6   6   5      865.12      893.02     64.64 o 
   7   6   5     1450.67     1424.67     80.37 o 
   8   6   5     1464.85     1442.69     57.87 o 
   9   6   5      180.03      176.68     23.07 o 
  10   6   5      564.03      621.27     41.71 o 
  11   6   5      162.87      147.87     18.89 o 
  12   6   5      236.10      204.57     23.88 o 
  13   6   5       15.93       10.14     18.72 o 
 -13   7   5      698.09      617.51     75.01 o 
 -12   7   5        9.34       43.01     33.13 o 
 -11   7   5      991.59     1036.27     84.82 o 
 -10   7   5      497.55      462.98     58.43 o 
  -9   7   5      197.48      256.49     47.98 o 
  -8   7   5      979.37      997.74     75.95 o 
  -7   7   5      163.29      166.39     35.10 o 
  -6   7   5     1126.82      940.13    125.37 o 
  -5   7   5     2319.34     2213.40     91.40 o 
  -4   7   5      672.33      635.24     48.96 o 
  -3   7   5       68.27       99.21     28.17 o 
  -2   7   5     1752.83     1759.70     74.85 o 
  -1   7   5       24.49       13.24     15.42 o 
   0   7   5      137.05      125.90     10.86 o 
   1   7   5      529.78      553.21     33.18 o 
   2   7   5      826.01      810.04     27.48 o 
   3   7   5      425.50      447.36     19.37 o 
   4   7   5       87.01       47.54     12.42 o 
   5   7   5       23.98      -17.71     17.71 o 
   6   7   5       84.45       98.22     15.35 o 
   7   7   5       50.29        8.63     25.12 o 
   8   7   5      512.79      554.52     58.39 o 
   9   7   5     1225.24     1215.14     83.59 o 
  10   7   5       16.69      -20.59     30.51 o 
  11   7   5     1140.81     1242.81     62.39 o 
  12   7   5       47.45       59.68     17.61 o 
 -12   8   5      383.54      417.08     60.96 o 
 -11   8   5       52.68      112.36     39.54 o 
 -10   8   5      611.95      694.45     71.61 o 
  -9   8   5        3.75       -6.47     27.87 o 
  -8   8   5        2.13        9.46     28.09 o 
  -7   8   5     1954.76     1984.28    102.44 o 
  -6   8   5       41.62       49.56     28.01 o 
  -5   8   5        6.13        8.00     23.98 o 
  -4   8   5       83.16      131.26     30.59 o 
  -3   8   5      113.09      141.31     29.50 o 
  -2   8   5        6.03       29.31     24.40 o 
  -1   8   5     1957.18     1983.85     61.55 o 
   0   8   5      254.26      218.11     23.50 o 
   1   8   5     1307.40     1374.48     50.15 o 
   2   8   5      234.89      252.24     16.89 o 
   3   8   5     1282.60     1355.18     57.25 o 
   4   8   5     1915.19     1782.88     46.59 o 
   5   8   5      241.18      233.75     29.19 o 
   6   8   5      250.09      242.26     23.22 o 
   7   8   5      597.18      639.45     63.37 o 
   8   8   5      750.89      774.57     71.65 o 
   9   8   5      124.45       89.64     31.98 o 
  10   8   5      319.90      234.11     45.04 o 
  11   8   5        0.45      -19.12     32.74 o 
 -11   9   5       89.85       68.83     35.26 o 
 -10   9   5       73.57       71.68     36.38 o 
  -9   9   5        2.28       16.47     36.44 o 
  -8   9   5       22.32       71.68     36.57 o 
  -7   9   5       21.19       38.97     30.89 o 
  -6   9   5      501.65      532.01     56.76 o 
  -5   9   5      172.18      195.31     36.85 o 
  -4   9   5     2951.44     3189.51    117.32 o 
  -3   9   5      210.65      120.75     28.92 o 
  -2   9   5     2360.58     2382.64     94.91 o 
  -1   9   5      146.92      104.47     19.67 o 
   0   9   5     2009.31     2015.65     64.82 o 
   1   9   5      159.76      131.10     19.20 o 
   2   9   5     1006.91      978.67     37.61 o 
   3   9   5       86.13       51.42     25.06 o 
   4   9   5      734.02      711.11     32.58 o 
   5   9   5      887.43      836.93     34.64 o 
   6   9   5      120.87      122.93     20.30 o 
   7   9   5      428.86      391.34     32.62 o 
   8   9   5      374.07      391.47     55.91 o 
   9   9   5      136.11      128.85     38.34 o 
  10   9   5      155.43       75.84     37.13 o 
 -10  10   5       47.86      109.70     44.75 o 
  -9  10   5       17.97       44.45     35.59 o 
  -8  10   5      154.55      258.20     49.28 o 
  -7  10   5      259.56      310.43     50.59 o 
  -6  10   5      131.88      138.11     38.39 o 
  -5  10   5     1386.68     1387.75     86.01 o 
  -4  10   5        0.90       -0.41     24.02 o 
  -3  10   5      322.83      327.52     43.05 o 
  -2  10   5       14.68      -27.80     27.80 o 
  -1  10   5      871.02      978.56     41.08 o 
   0  10   5       49.93       60.16     15.02 o 
   1  10   5      808.15      865.34     60.64 o 
   2  10   5      115.83       80.05     17.23 o 
   3  10   5      740.48      800.75     45.29 o 
   4  10   5      369.48      350.44     25.09 o 
   5  10   5       68.07       31.60     32.47 o 
   6  10   5      736.23      696.84     73.70 o 
   7  10   5      219.62      192.46     43.62 o 
   8  10   5      314.91      238.07     49.08 o 
  -8  11   5        2.85       54.11     35.90 o 
  -7  11   5      151.57      185.65     45.24 o 
  -6  11   5      103.49      137.53     40.15 o 
  -5  11   5      437.61      422.41     53.48 o 
  -4  11   5      114.27      114.72     27.40 o 
  -3  11   5       22.23       21.41     19.62 o 
  -2  11   5      780.69      843.10     70.89 o 
  -1  11   5        1.82      -12.15     20.50 o 
   0  11   5      579.51      639.99     47.32 o 
   1  11   5      170.38      165.94     28.20 o 
   2  11   5      903.39      901.12     53.72 o 
   3  11   5      171.82      155.34     28.15 o 
   4  11   5      362.48      352.35     58.51 o 
   5  11   5      304.68      290.54     52.76 o 
   6  11   5      172.98      100.16     38.63 o 
  -4  12   5       21.86       26.81     35.64 o 
  -3  12   5      252.61      282.33     54.78 o 
  -2  12   5        0.61       20.69     37.58 o 
  -1  12   5      373.49      369.32     57.07 o 
   0  12   5        5.36        1.50     43.61 o 
   1  12   5      732.98      836.66     55.42 o 
   2  12   5       60.74       53.85     26.36 o 
   3  12   5       65.51       60.71     30.17 o 
 -16   0   6       17.44      -27.36     27.36 o 
 -15   0   6     1327.85     1263.55     60.52 o 
 -14   0   6      363.24      368.70     45.74 o 
 -13   0   6     1460.81     1429.77     77.22 o 
 -12   0   6     1649.44     1511.54     56.30 o 
 -11   0   6      784.62      804.30     61.87 o 
 -10   0   6     1036.92     1016.25     65.61 o 
  -9   0   6     1825.22     1953.06     83.27 o 
  -8   0   6     1143.02     1076.28     59.90 o 
  -7   0   6      818.30      705.31     45.79 o 
  -6   0   6     9126.96     9114.85    132.27 o 
  -5   0   6     4758.77     5234.72     69.80 o 
  -4   0   6      907.47      761.57     25.15 o 
  -3   0   6     5495.06     5747.22    108.71 o 
  -2   0   6      285.96      221.14     13.92 o 
  -1   0   6     3574.58     3516.86     43.88 o 
   0   0   6     1174.56      882.15     23.33 o 
   1   0   6      267.99      224.01     14.05 o 
   2   0   6      798.86      700.75     25.01 o 
   3   0   6     1348.56     1692.46     29.46 o 
   4   0   6       19.62       10.50      8.27 o 
   5   0   6       85.00      199.44     25.43 o 
   6   0   6       31.52        3.92     14.54 o 
   7   0   6     6306.76     6466.45    146.05 o 
   8   0   6      418.55      404.52     40.84 o 
   9   0   6     4244.49     4184.91    131.70 o 
  10   0   6      103.71       91.03     27.14 o 
  11   0   6     1163.27     1117.08     77.82 o 
  12   0   6      219.22      232.12     43.58 o 
  13   0   6     2533.96     2665.18    128.93 o 
  14   0   6        0.63      -10.07     23.40 o 
 -16   1   6      457.09      431.63     31.92 o 
 -15   1   6      218.23      231.50     25.96 o 
 -14   1   6     1074.89     1101.02     43.94 o 
 -13   1   6      598.19      547.12     41.16 o 
 -12   1   6     1638.54     1617.42     48.03 o 
 -11   1   6     1695.68     1607.50     45.28 o 
 -10   1   6     2054.20     2030.68     47.30 o 
  -9   1   6     3149.28     3128.54     73.32 o 
  -8   1   6      971.48      934.91     39.76 o 
  -7   1   6     1868.42     1666.15     38.01 o 
  -6   1   6     4493.90     4340.03     48.68 o 
  -5   1   6    14749.15    14594.20     89.64 o 
  -4   1   6      468.89      419.33     13.59 o 
  -3   1   6    11081.69    10973.23     79.19 o 
  -2   1   6     2460.25     2570.76     22.38 o 
  -1   1   6     4746.76     5187.31     31.92 o 
   0   1   6    14116.63    14971.45     79.71 o 
   1   1   6     5460.37     5483.22     44.09 o 
   2   1   6        4.82        3.74      4.61 o 
   3   1   6     8382.52     8194.98     60.77 o 
   4   1   6      819.89      704.39     17.65 o 
   5   1   6      507.49      442.74     25.89 o 
   6   1   6     3243.63     3064.80     67.93 o 
   7   1   6      669.77      667.89     35.32 o 
   8   1   6     2827.22     3006.80     76.07 o 
   9   1   6      213.33      203.83     23.98 o 
  10   1   6     1580.85     1576.72     61.57 o 
  11   1   6      548.84      573.29     39.97 o 
  12   1   6     1402.49     1568.62     68.02 o 
  13   1   6        0.48       35.13     21.96 o 
  14   1   6     1333.30     1398.75     86.21 o 
 -16   2   6       80.75      100.33     22.15 o 
 -15   2   6      797.09      819.83     49.68 o 
 -14   2   6      584.71      607.17     40.28 o 
 -13   2   6      152.86      132.65     26.24 o 
 -12   2   6      543.02      592.23     57.53 o 
 -11   2   6     1049.40      984.73     35.35 o 
 -10   2   6      415.29      439.17     23.30 o 
  -9   2   6     1736.90     1697.04     39.63 o 
  -8   2   6     4652.98     4515.48     58.37 o 
  -7   2   6     1324.65     1306.81     25.54 o 
  -6   2   6    17324.68    16915.29    153.78 o 
  -5   2   6      389.89      435.18     11.00 o 
  -4   2   6     6920.50     6593.05     48.16 o 
  -3   2   6      193.06      227.16      8.93 o 
  -2   2   6      261.85      168.19      5.99 o 
  -1   2   6     4010.03     4234.31     45.21 o 
   0   2   6     9517.06     9126.07     57.17 o 
   1   2   6     1648.06     1675.91     27.43 o 
   2   2   6    19141.64    19680.97     94.86 o 
   3   2   6     2427.56     2365.52     35.13 o 
   4   2   6     7610.94     7606.88     64.84 o 
   5   2   6     3582.41     3462.32     52.91 o 
   6   2   6     2697.88     2528.96     47.47 o 
   7   2   6     2951.10     2899.84     52.92 o 
   8   2   6       71.50       64.16     12.09 o 
   9   2   6     1332.00     1360.60     39.48 o 
  10   2   6       52.41       69.91     14.18 o 
  11   2   6        9.92        3.20     16.79 o 
  12   2   6      232.61      251.22     29.76 o 
  13   2   6      592.18      635.40     46.92 o 
  14   2   6       56.39       33.78     18.67 o 
 -16   3   6      197.50       93.06     36.65 o 
 -15   3   6      467.66      338.56     52.46 o 
 -14   3   6       93.81       98.23     20.41 o 
 -13   3   6      521.92      518.86     36.12 o 
 -12   3   6       82.94       88.64     18.37 o 
 -11   3   6        6.38       16.09     11.91 o 
 -10   3   6      381.05      399.14     26.40 o 
  -9   3   6      486.29      447.57     26.72 o 
  -8   3   6      331.44      352.30     14.95 o 
  -7   3   6     3841.89     3660.82     40.05 o 
  -6   3   6       31.62       44.10      5.41 o 
  -5   3   6     4016.84     3819.91     42.10 o 
  -4   3   6       62.60       55.50      9.75 o 
  -3   3   6    10390.21    10242.30     81.08 o 
  -2   3   6       71.17       61.28      3.82 o 
  -1   3   6    20360.27    20640.54    150.25 o 
   0   3   6      585.95      593.04     16.35 o 
   1   3   6    18454.09    19114.09    150.48 o 
   2   3   6      558.14      463.34     14.34 o 
   3   3   6     4003.17     3820.66     41.04 o 
   4   3   6     2442.29     2384.97     46.93 o 
   5   3   6     1407.28     1409.39     44.34 o 
   6   3   6     4107.76     4123.72     63.92 o 
   7   3   6       45.84       54.60     12.70 o 
   8   3   6      253.01      269.21     20.30 o 
   9   3   6      252.93      210.24     18.39 o 
  10   3   6        9.35       -1.32     15.68 o 
  11   3   6      629.57      546.39     29.93 o 
  12   3   6      520.01      550.93     42.95 o 
  13   3   6       17.62       33.23     18.92 o 
  14   3   6      128.42       98.75     56.34 o 
 -15   4   6      162.30      123.55     41.86 o 
 -14   4   6       14.00       53.45     33.48 o 
 -13   4   6     1209.61     1239.24     52.14 o 
 -12   4   6      142.73      152.77     20.11 o 
 -11   4   6      254.20      231.68     25.05 o 
 -10   4   6     1367.15     1419.70     46.21 o 
  -9   4   6      201.20      196.31     17.44 o 
  -8   4   6     1019.83      969.12     26.18 o 
  -7   4   6       90.18       83.34     13.39 o 
  -6   4   6     3355.69     3279.41     55.24 o 
  -5   4   6      352.93      339.60     16.19 o 
  -4   4   6     5757.12     5131.32    278.63 o 
  -3   4   6       84.27       78.80     19.85 o 
  -2   4   6     4764.01     4664.77     98.75 o 
  -1   4   6       54.69       54.75      7.21 o 
   0   4   6    11198.24    12370.09     85.70 o 
   1   4   6      136.03      128.13     10.81 o 
   2   4   6      152.03      140.06     23.72 o 
   3   4   6      153.66      137.67     17.33 o 
   4   4   6     1370.98     1416.33     46.27 o 
   5   4   6     3878.60     3770.94     56.82 o 
   6   4   6     2524.15     2502.76     94.05 o 
   7   4   6     1791.28     1868.85     47.76 o 
   8   4   6     3558.67     3477.44     67.15 o 
   9   4   6     3877.96     3873.86     73.71 o 
  10   4   6      639.92      553.75     30.81 o 
  11   4   6      372.48      398.13     26.69 o 
  12   4   6        0.79       -6.16     18.89 o 
  13   4   6      479.20      481.18     66.14 o 
 -15   5   6       72.50       -1.71     39.30 o 
 -14   5   6      188.51      184.14     47.06 o 
 -13   5   6       99.13       91.66     40.62 o 
 -12   5   6     1046.89     1111.58     86.52 o 
 -11   5   6      202.48      233.91     37.77 o 
 -10   5   6      311.27      315.77     23.61 o 
  -9   5   6      434.06      393.74     23.28 o 
  -8   5   6      107.33       93.94     26.04 o 
  -7   5   6     1564.70     1482.09     40.70 o 
  -6   5   6     1177.01     1130.50     59.80 o 
  -5   5   6       10.05        9.25      2.87 o 
  -4   5   6      331.25      297.60     33.94 o 
  -3   5   6     6465.11     6113.67    130.20 o 
  -2   5   6      200.79      157.22     23.98 o 
  -1   5   6     2069.65     1683.72     65.39 o 
   0   5   6     2329.54     2189.94     33.53 o 
   1   5   6      621.23      605.09     21.13 o 
   2   5   6      158.38      131.70     13.15 o 
   3   5   6      262.71      231.15     21.10 o 
   4   5   6      973.05      873.42     56.61 o 
   5   5   6      246.39      258.18     15.12 o 
   6   5   6     4385.81     4296.14    150.99 o 
   7   5   6      896.46      890.63     43.37 o 
   8   5   6     1159.09     1170.21     41.71 o 
   9   5   6      888.67      900.45     38.88 o 
  10   5   6      998.95      996.28     41.53 o 
  11   5   6      336.18      266.56     24.48 o 
  12   5   6      525.63      546.65     43.60 o 
  13   5   6        3.41       -7.25     19.58 o 
 -14   6   6      153.63      182.09     50.04 o 
 -13   6   6      146.97      122.12     36.55 o 
 -12   6   6      122.74      133.02     40.23 o 
 -11   6   6      351.41      418.70     59.08 o 
 -10   6   6      216.94      236.61     46.97 o 
  -9   6   6     1128.54     1063.44     78.81 o 
  -8   6   6     1034.11      986.02     73.07 o 
  -7   6   6        1.78       -3.17     10.36 o 
  -6   6   6     5478.17     4879.48    182.16 o 
  -5   6   6     1004.52      983.54     54.45 o 
  -4   6   6     1003.21     1006.28     39.68 o 
  -3   6   6      837.66      917.30     55.93 o 
  -2   6   6     1066.52     1027.80     55.93 o 
  -1   6   6      603.55      602.56     42.61 o 
   0   6   6       62.82       47.74      7.07 o 
   1   6   6       34.85       35.22      9.01 o 
   2   6   6      198.32      196.00     16.83 o 
   3   6   6      185.89      167.42     26.08 o 
   4   6   6       51.20       75.67     41.37 o 
   5   6   6      117.61      123.75     36.70 o 
   6   6   6     1068.00     1143.94     59.99 o 
   7   6   6      486.58      439.98     48.98 o 
   8   6   6       95.48      109.80     22.16 o 
   9   6   6      892.64      920.68     67.49 o 
  10   6   6       51.61       27.12     14.16 o 
  11   6   6      380.69      382.29     29.12 o 
  12   6   6        8.42      -19.11     19.11 o 
 -13   7   6      139.32      131.08     47.00 o 
 -12   7   6      308.56      263.89     50.39 o 
 -11   7   6      216.57      203.71     48.29 o 
 -10   7   6      335.06      367.01     54.57 o 
  -9   7   6     1095.51     1239.27     86.84 o 
  -8   7   6       11.81       58.45     33.59 o 
  -7   7   6      431.36      456.94     53.15 o 
  -6   7   6      134.29      148.08     35.49 o 
  -5   7   6     4405.53     4159.34    146.62 o 
  -4   7   6       20.65        6.14     10.09 o 
  -3   7   6     2751.17     2846.17     99.52 o 
  -2   7   6       64.89       81.59     24.36 o 
  -1   7   6      149.33      139.65     25.03 o 
   0   7   6      166.19      149.30     16.61 o 
   1   7   6       24.71       28.21      8.69 o 
   2   7   6      583.88      587.56     37.58 o 
   3   7   6     1327.61     1308.57     37.27 o 
   4   7   6      186.67      192.31     24.62 o 
   5   7   6      955.07      936.56     38.20 o 
   6   7   6       44.51       37.76     15.16 o 
   7   7   6      390.54      376.60     47.42 o 
   8   7   6     1012.18      970.10     75.44 o 
   9   7   6       28.01      -17.62     30.23 o 
  10   7   6      188.91      163.03     39.12 o 
  11   7   6       53.79       47.28     20.82 o 
 -12   8   6      254.58      262.26     52.38 o 
 -11   8   6        0.83       35.73     34.87 o 
 -10   8   6      253.24      229.94     48.91 o 
  -9   8   6       70.32       88.25     37.70 o 
  -8   8   6       96.97      107.19     35.96 o 
  -7   8   6      149.42      138.77     37.74 o 
  -6   8   6      200.19      234.34     41.82 o 
  -5   8   6     1539.06     1530.11     84.01 o 
  -4   8   6      174.41      158.28     34.33 o 
  -3   8   6      201.27      246.62     37.97 o 
  -2   8   6     1009.62     1031.26     63.59 o 
  -1   8   6      135.77      106.74     24.99 o 
   0   8   6     1117.55     1078.73     47.18 o 
   1   8   6       93.13       99.51     19.05 o 
   2   8   6      338.10      312.38     28.03 o 
   3   8   6      430.14      484.15     31.66 o 
   4   8   6     1067.10     1073.70     37.60 o 
   5   8   6       91.22       96.73     20.94 o 
   6   8   6      313.03      272.87     43.43 o 
   7   8   6       75.89       47.01     30.44 o 
   8   8   6       62.46      -27.49     32.51 o 
   9   8   6      221.15      206.42     41.42 o 
  10   8   6        0.19      -36.50     36.50 o 
 -11   9   6      174.45      210.19     48.67 o 
 -10   9   6      153.09      125.09     44.85 o 
  -9   9   6      107.97      132.75     38.05 o 
  -8   9   6      256.46      252.35     49.08 o 
  -7   9   6       37.38       39.19     30.56 o 
  -6   9   6      265.47      207.48     39.35 o 
  -5   9   6        6.79      -21.20     25.77 o 
  -4   9   6        8.74       -9.59     25.95 o 
  -3   9   6      333.69      290.86     38.18 o 
  -2   9   6       30.66       75.09     26.29 o 
  -1   9   6      129.34      140.76     28.66 o 
   0   9   6       17.74      -10.94     17.18 o 
   1   9   6     1172.27     1183.73     51.88 o 
   2   9   6       48.92       31.63     14.08 o 
   3   9   6       61.08      100.64     20.68 o 
   4   9   6       20.30       25.74     14.25 o 
   5   9   6      167.63       93.23     15.98 o 
   6   9   6       16.26        7.99     16.77 o 
   7   9   6       14.54      -19.62     19.62 o 
   8   9   6       38.08       36.02     30.34 o 
   9   9   6      117.85      109.57     35.62 o 
 -10  10   6       52.94       48.41     39.19 o 
  -9  10   6       95.68      106.19     40.91 o 
  -8  10   6       10.95        0.70     29.54 o 
  -7  10   6      110.57      108.13     39.03 o 
  -6  10   6      338.05      264.89     47.20 o 
  -5  10   6      182.44      169.56     38.10 o 
  -4  10   6      194.07      171.29     35.93 o 
  -3  10   6      244.77      206.81     35.51 o 
  -2  10   6      295.66      205.41     36.55 o 
  -1  10   6      116.55      115.93     28.39 o 
   0  10   6       38.00       41.70     14.70 o 
   1  10   6       50.42       33.82     21.25 o 
   2  10   6       74.20       54.45     15.37 o 
   3  10   6      688.20      717.06     35.31 o 
   4  10   6      313.05      272.77     34.23 o 
   5  10   6      405.75      418.61     35.64 o 
   6  10   6       18.37      -29.43     35.52 o 
   7  10   6       80.55       61.43     36.99 o 
   8  10   6        7.90      -21.50     38.66 o 
  -8  11   6      132.84      106.92     38.92 o 
  -7  11   6      259.81      280.01     52.56 o 
  -6  11   6       37.52       40.09     32.98 o 
  -5  11   6       44.59       41.88     29.38 o 
  -4  11   6      749.19      710.09     64.03 o 
  -3  11   6       25.22      -21.69     27.19 o 
  -2  11   6       91.94       81.62     34.15 o 
  -1  11   6        8.55       47.95     19.28 o 
   0  11   6       50.15       73.08     18.99 o 
   1  11   6       32.52        9.19     40.34 o 
   2  11   6       70.76       53.60     44.41 o 
   3  11   6       21.25       25.23     22.29 o 
   4  11   6      104.99      152.21     39.79 o 
   5  11   6       94.23       24.28     33.34 o 
   6  11   6      112.08       -5.37     36.56 o 
  -4  12   6        2.02       78.75     41.29 o 
  -3  12   6      122.25      125.14     45.07 o 
  -2  12   6       60.56      152.54     45.86 o 
  -1  12   6        0.89       94.77     39.91 o 
   0  12   6        3.20       79.91     39.59 o 
   1  12   6       14.75       15.30     25.16 o 
   2  12   6        4.52      -24.02     24.02 o 
 -16   1   7       98.86       84.88     18.96 o 
 -15   1   7        4.10       -2.47     13.47 o 
 -14   1   7       13.49        8.47     19.06 o 
 -13   1   7       16.06       -8.00     13.37 o 
 -12   1   7      183.97      185.22     19.92 o 
 -11   1   7       93.88      115.27     16.98 o 
 -10   1   7       74.01       85.98     21.72 o 
  -9   1   7        9.77        1.08     16.53 o 
  -8   1   7      150.09      178.75     21.45 o 
  -7   1   7       53.87       44.12     11.60 o 
  -6   1   7    10882.99    11671.30    116.32 o 
  -5   1   7      246.09      232.38     13.60 o 
  -4   1   7      219.59      273.39     11.80 o 
  -3   1   7      152.71      150.85      7.62 o 
  -2   1   7       97.19       86.66      8.11 o 
  -1   1   7      387.61      421.53     10.50 o 
   0   1   7      146.50      189.73      9.18 o 
   1   1   7     1251.77     1270.44     23.08 o 
   2   1   7     1914.07     2116.65     27.86 o 
   3   1   7     4134.74     4434.13     46.65 o 
   4   1   7        9.80        8.36      5.20 o 
   5   1   7      121.77      134.27     11.88 o 
   6   1   7      118.34      138.43     18.02 o 
   7   1   7        9.98        9.72     16.07 o 
   8   1   7      774.64      794.81     41.43 o 
   9   1   7        4.93       19.69     15.51 o 
  10   1   7      343.92      351.31     32.59 o 
  11   1   7      115.78      134.41     24.52 o 
  12   1   7       30.51       44.48     21.01 o 
  13   1   7        4.60      -20.63     20.63 o 
  14   1   7        0.30       20.96     18.17 o 
 -16   2   7       23.49       51.48     24.18 o 
 -15   2   7       48.15       51.18     18.46 o 
 -14   2   7      117.84      111.46     22.57 o 
 -13   2   7        6.79       -1.89     13.60 o 
 -12   2   7        9.10       -4.90     14.95 o 
 -11   2   7       13.68       18.75     11.86 o 
 -10   2   7      493.21      487.24     24.57 o 
  -9   2   7      642.01      658.88     25.39 o 
  -8   2   7        5.12        3.10      7.89 o 
  -7   2   7     1917.77     1973.66     30.64 o 
  -6   2   7     7352.91     7921.93     98.58 o 
  -5   2   7      730.79      710.15     27.19 o 
  -4   2   7     1973.30     2086.91     28.43 o 
  -3   2   7     1428.18     1406.10     21.61 o 
  -2   2   7      747.65      755.31     11.52 o 
  -1   2   7     1253.81     1215.08     34.41 o 
   0   2   7      641.30      747.80     20.35 o 
   1   2   7       16.60       10.68      5.68 o 
   2   2   7      232.38      267.24     12.84 o 
   3   2   7      197.80      204.09     14.09 o 
   4   2   7      777.48      765.72     25.71 o 
   5   2   7        5.45        5.13      5.69 o 
   6   2   7      831.62      835.39     38.19 o 
   7   2   7        1.51       -1.51     12.32 o 
   8   2   7      169.57      167.04     22.10 o 
   9   2   7      447.39      453.84     34.25 o 
  10   2   7     1842.65     1935.50     70.38 o 
  11   2   7      310.86      310.28     32.43 o 
  12   2   7      178.60      154.16     25.56 o 
  13   2   7       39.10       17.28     17.66 o 
  14   2   7       16.85       -2.35     26.93 o 
 -16   3   7       45.91       62.60     41.33 o 
 -15   3   7        1.68        8.32     33.48 o 
 -14   3   7        2.22       29.14     17.58 o 
 -13   3   7       71.62       71.99     18.55 o 
 -12   3   7      229.47      270.61     54.11 o 
 -11   3   7      533.40      554.61     31.71 o 
 -10   3   7      661.06      650.69     31.12 o 
  -9   3   7       15.11       -2.27     13.32 o 
  -8   3   7      148.60      154.77     19.89 o 
  -7   3   7       29.59       17.57      5.65 o 
  -6   3   7      223.58      155.16     10.91 o 
  -5   3   7       25.49       22.55      6.69 o 
  -4   3   7     2392.69     2303.19     55.29 o 
  -3   3   7      576.37      611.24     19.50 o 
  -2   3   7     3416.24     3487.20     37.68 o 
  -1   3   7      259.65      236.49     11.61 o 
   0   3   7     3149.14     3241.94     38.59 o 
   1   3   7        2.99       19.82     13.34 o 
   2   3   7     3554.14     3642.45     43.70 o 
   3   3   7      158.18      168.75     13.57 o 
   4   3   7      500.22      464.20     36.58 o 
   5   3   7     2171.96     2216.73     46.69 o 
   6   3   7        1.52       -3.56      9.95 o 
   7   3   7        8.82       -2.31     10.36 o 
   8   3   7      792.20      758.19     31.67 o 
   9   3   7       18.13       -0.14     11.31 o 
  10   3   7       93.01       88.29     14.64 o 
  11   3   7        1.89        7.81     16.27 o 
  12   3   7        9.88       14.29     15.68 o 
  13   3   7      198.94      195.98     30.41 o 
 -15   4   7        1.64       -8.18     41.40 o 
 -14   4   7      139.23      120.43     41.20 o 
 -13   4   7      244.86      248.52     49.90 o 
 -12   4   7      335.48      313.86     42.99 o 
 -11   4   7        3.52        2.19     13.47 o 
 -10   4   7      134.51      159.54     17.90 o 
  -9   4   7      478.32      481.76     24.14 o 
  -8   4   7      387.64      378.21     32.17 o 
  -7   4   7     1534.85     1470.03     41.73 o 
  -6   4   7      250.88      273.74     12.93 o 
  -5   4   7     2146.04     2087.27     35.48 o 
  -4   4   7       73.43       63.14      6.72 o 
  -3   4   7        7.86        2.04     15.67 o 
  -2   4   7       85.65       82.92      7.71 o 
  -1   4   7     4943.70     5178.64     80.89 o 
   0   4   7       89.18       55.04      9.63 o 
   1   4   7    13285.93    14369.10    219.61 o 
   2   4   7      698.55      790.27     39.04 o 
   3   4   7     1715.94     1692.65     74.09 o 
   4   4   7      918.61      905.94     30.89 o 
   5   4   7     1192.13     1206.95     36.88 o 
   6   4   7      347.31      340.29     22.07 o 
   7   4   7      543.72      523.47     27.35 o 
   8   4   7      893.60      941.33     40.73 o 
   9   4   7       83.72       98.81     15.62 o 
  10   4   7       48.08       27.26     12.29 o 
  11   4   7      224.54      207.54     24.27 o 
  12   4   7       27.11       47.88     20.62 o 
  13   4   7       25.10       18.57     20.02 o 
 -15   5   7      226.92      148.60     51.35 o 
 -14   5   7      201.75      193.12     50.29 o 
 -13   5   7      245.85      227.99     48.87 o 
 -12   5   7      266.55      313.59     54.67 o 
 -11   5   7      837.72      954.11     79.50 o 
 -10   5   7      255.59      247.76     41.75 o 
  -9   5   7        2.57      -13.64     28.35 o 
  -8   5   7      969.46      920.20     43.75 o 
  -7   5   7      378.46      399.11     21.44 o 
  -6   5   7     1135.51     1127.32     28.44 o 
  -5   5   7     1337.92     1413.94     70.87 o 
  -4   5   7     1270.57     1336.74     67.49 o 
  -3   5   7      378.08      360.14     35.16 o 
  -2   5   7     1170.07     1060.64     55.25 o 
  -1   5   7     1669.63     1539.74    227.16 o 
   0   5   7     2051.87     2028.96     73.88 o 
   1   5   7       18.36       12.85      9.61 o 
   2   5   7     3177.62     3103.29     92.18 o 
   3   5   7      570.57      568.12     52.57 o 
   4   5   7      130.98      117.03     27.28 o 
   5   5   7     2889.24     2969.23     46.43 o 
   6   5   7      131.40      106.94     15.54 o 
   7   5   7     2094.44     2104.37     54.79 o 
   8   5   7     1430.21     1411.92     46.56 o 
   9   5   7      131.90      155.05     19.41 o 
  10   5   7        3.29       10.58     13.22 o 
  11   5   7      682.52      701.25     40.68 o 
  12   5   7       40.19       55.11     22.56 o 
  13   5   7      126.99      123.00     27.00 o 
 -14   6   7      286.07      340.56     57.70 o 
 -13   6   7       43.40       49.19     38.70 o 
 -12   6   7      772.18      747.19     75.77 o 
 -11   6   7       12.42       57.90     40.76 o 
 -10   6   7      885.00      956.87     79.17 o 
  -9   6   7      310.62      308.83     47.91 o 
  -8   6   7      103.27      118.81     37.29 o 
  -7   6   7     4062.85     3741.64    291.88 o 
  -6   6   7     4825.29     4999.56    142.44 o 
  -5   6   7     2249.92     1749.19    282.01 o 
  -4   6   7      280.82      250.21     13.07 o 
  -3   6   7      356.68      277.69     34.98 o 
  -2   6   7       15.54       15.69     18.71 o 
  -1   6   7      203.23      172.53     26.22 o 
   0   6   7      444.61      423.56     18.50 o 
   1   6   7     1751.29     1796.45     65.43 o 
   2   6   7      467.81      462.22     22.31 o 
   3   6   7      120.75      126.98     14.70 o 
   4   6   7      256.21      191.61     33.98 o 
   5   6   7       84.79       79.59     16.06 o 
   6   6   7     2938.68     2914.45     51.93 o 
   7   6   7      861.39      866.64     66.31 o 
   8   6   7     1934.21     2085.68     61.56 o 
   9   6   7        1.04       16.15     19.34 o 
  10   6   7      470.87      478.45     31.75 o 
  11   6   7       25.10        6.67     20.26 o 
  12   6   7      175.83      182.70     31.62 o 
 -13   7   7      152.17      131.42     43.48 o 
 -12   7   7       86.78      132.30     43.92 o 
 -11   7   7      333.27      320.30     55.58 o 
 -10   7   7      516.63      592.59     66.77 o 
  -9   7   7      237.59      286.23     49.72 o 
  -8   7   7      375.23      455.42     54.21 o 
  -7   7   7       14.52       20.78     26.95 o 
  -6   7   7      612.33      643.55     57.90 o 
  -5   7   7     1356.50     1234.52     73.26 o 
  -4   7   7      561.14      527.76     64.95 o 
  -3   7   7        3.13        0.63     19.93 o 
  -2   7   7      315.33      333.27     36.47 o 
  -1   7   7      587.81      571.45     47.07 o 
   0   7   7      787.82      781.70     62.10 o 
   1   7   7      755.23      746.91     29.96 o 
   2   7   7      300.61      302.31     18.89 o 
   3   7   7        2.30       -1.19     12.18 o 
   4   7   7      537.15      545.70     49.33 o 
   5   7   7      339.57      328.08     27.54 o 
   6   7   7     1620.74     1636.42     91.70 o 
   7   7   7      475.13      410.38     50.72 o 
   8   7   7      398.74      326.54     47.94 o 
   9   7   7      471.99      480.25     39.81 o 
  10   7   7       14.91        9.15     20.06 o 
  11   7   7      228.14      252.92     63.74 o 
 -12   8   7      414.27      513.97     70.77 o 
 -11   8   7      185.77      189.66     47.38 o 
 -10   8   7      592.91      570.20     66.35 o 
  -9   8   7      310.05      414.49     60.05 o 
  -8   8   7      343.12      400.04     54.50 o 
  -7   8   7      704.00      690.10     64.69 o 
  -6   8   7       51.09       44.33     26.01 o 
  -5   8   7       78.63       57.75     26.10 o 
  -4   8   7       17.44       -9.24     25.32 o 
  -3   8   7      944.45      984.84     66.42 o 
  -2   8   7      283.08      248.28     36.16 o 
  -1   8   7      743.92      845.05     57.24 o 
   0   8   7      751.44      670.78     51.41 o 
   1   8   7      515.96      545.07     36.06 o 
   2   8   7      489.31      489.84     34.23 o 
   3   8   7      776.10      889.22     39.62 o 
   4   8   7       11.75       -3.16     19.46 o 
   5   8   7      864.71      848.97     39.36 o 
   6   8   7      253.44      215.45     38.60 o 
   7   8   7      185.68      131.98     33.12 o 
   8   8   7      389.51      361.63     52.67 o 
   9   8   7       59.20        4.71     31.50 o 
  10   8   7      462.71      432.92     48.80 o 
 -11   9   7      967.76     1021.74     92.34 o 
 -10   9   7      213.39      260.53     52.41 o 
  -9   9   7       34.24       78.08     38.97 o 
  -8   9   7      570.02      662.03     69.69 o 
  -7   9   7      173.95      162.15     41.26 o 
  -6   9   7     1028.57     1108.41     80.92 o 
  -5   9   7      106.67       76.32     30.33 o 
  -4   9   7     1238.19     1217.59     77.06 o 
  -3   9   7      325.64      336.09     45.71 o 
  -2   9   7     1309.87     1473.92     80.82 o 
  -1   9   7       42.66       31.01     20.01 o 
   0   9   7     1533.38     1645.81     81.59 o 
   1   9   7      472.89      420.47     33.59 o 
   2   9   7     2732.06     2814.33     64.52 o 
   3   9   7      527.60      480.57     29.05 o 
   4   9   7      339.92      348.98     26.36 o 
   5   9   7      801.04      770.61     45.60 o 
   6   9   7       83.83       79.87     18.80 o 
   7   9   7      189.46      161.66     25.82 o 
   8   9   7       69.61      -24.47     32.85 o 
   9   9   7      365.92      382.96     54.08 o 
 -10  10   7      144.62      187.35     47.80 o 
  -9  10   7      236.12      351.55     57.75 o 
  -8  10   7       68.28       61.77     33.50 o 
  -7  10   7     1687.80     1804.23    108.50 o 
  -6  10   7      142.30      138.73     41.32 o 
  -5  10   7     1248.83     1377.26     88.25 o 
  -4  10   7       26.64      -28.75     31.12 o 
  -3  10   7      829.84      818.32     65.10 o 
  -2  10   7      580.34      590.13     56.82 o 
  -1  10   7      607.86      685.77     58.73 o 
   0  10   7       12.14      -10.03     19.85 o 
   1  10   7     1765.88     1731.66     74.29 o 
   2  10   7      202.00      214.81     22.06 o 
   3  10   7      974.85     1004.34     46.66 o 
   4  10   7      624.96      594.15     41.86 o 
   5  10   7      463.40      390.66     47.37 o 
   6  10   7      227.50      213.70     29.25 o 
   7  10   7       55.01       25.66     34.71 o 
  -7  11   7       26.48       58.33     38.13 o 
  -6  11   7      180.75      116.42     39.85 o 
  -5  11   7       98.45      123.20     39.71 o 
  -4  11   7      849.26      878.97     74.30 o 
  -3  11   7       14.27      -35.18     35.18 o 
  -2  11   7     1183.99     1221.63     80.54 o 
  -1  11   7        5.54       26.15     19.57 o 
   0  11   7      555.99      585.25     42.26 o 
   1  11   7       63.94       76.84     20.93 o 
   2  11   7      421.26      419.08     38.85 o 
   3  11   7      299.00      336.87     66.81 o 
   4  11   7      326.75      314.99     52.43 o 
   5  11   7      629.17      737.22     80.19 o 
  -3  12   7      142.59      304.42     57.61 o 
  -2  12   7        8.20       48.56     40.73 o 
  -1  12   7      337.90      454.50     63.32 o 
   0  12   7       14.82       43.79     37.22 o 
   1  12   7      271.42      427.56     59.64 o 
 -16   0   8       97.80       58.55     41.34 o 
 -15   0   8       51.87       31.85     18.02 o 
 -14   0   8      445.91      456.14     36.53 o 
 -13   0   8      763.69      706.82     65.29 o 
 -12   0   8      280.58      274.74     42.23 o 
 -11   0   8       54.86       70.67     32.78 o 
 -10   0   8       99.02      112.97     31.37 o 
  -9   0   8     1875.38     1827.64     83.25 o 
  -8   0   8     1235.74     1221.52     64.53 o 
  -7   0   8      245.64      311.00     34.06 o 
  -6   0   8     3797.06     3875.91     67.28 o 
  -5   0   8      768.80      728.45     27.73 o 
  -4   0   8     5883.09     5360.42     89.80 o 
  -3   0   8     1223.39     1172.27     31.59 o 
  -2   0   8     1503.99     1504.79     32.96 o 
  -1   0   8      549.36      634.13     18.16 o 
   0   0   8    12860.41    12745.71    177.22 o 
   1   0   8     1645.47     1740.23     43.65 o 
   2   0   8      411.63      714.28     29.00 o 
   3   0   8     2232.59     1856.01     67.48 o 
   4   0   8     5044.94     5159.50     69.44 o 
   5   0   8       30.77       44.44     13.29 o 
   6   0   8        9.06        6.95     15.39 o 
   7   0   8     3186.32     3368.44    113.21 o 
   8   0   8     1709.74     1676.56     85.38 o 
   9   0   8     2707.92     2665.27    112.39 o 
  10   0   8     1894.94     2045.53    103.51 o 
  11   0   8     2608.26     2818.75    127.24 o 
  12   0   8      138.39      116.43     34.04 o 
  13   0   8     1845.99     1897.08    115.13 o 
  14   0   8       65.70      175.14     44.87 o 
 -16   1   8      239.86      232.97     30.19 o 
 -15   1   8       78.01      107.20     15.74 o 
 -14   1   8      682.07      641.81     35.81 o 
 -13   1   8      379.38      403.98     27.06 o 
 -12   1   8     1026.61      996.66     38.44 o 
 -11   1   8     1397.60     1402.13     41.97 o 
 -10   1   8        5.54        3.54     18.03 o 
  -9   1   8     2715.63     2664.52     69.05 o 
  -8   1   8     1310.43     1343.33     93.68 o 
  -7   1   8       44.54       87.88     14.38 o 
  -6   1   8     3282.49     3335.99     71.88 o 
  -5   1   8     7098.37     6913.55     63.07 o 
  -4   1   8     1940.53     2079.93     30.64 o 
  -3   1   8      732.68      644.31     18.26 o 
  -2   1   8       89.16       83.50      6.47 o 
  -1   1   8     5640.21     5323.29     47.05 o 
   0   1   8      616.20      771.86     17.84 o 
   1   1   8     4798.96     4520.96     82.50 o 
   2   1   8     1277.31     1137.60     21.84 o 
   3   1   8     6722.60     6525.52     68.20 o 
   4   1   8     5378.95     5147.41     62.99 o 
   5   1   8     1715.04     1699.80     28.01 o 
   6   1   8     3190.43     3142.63     73.45 o 
   7   1   8      291.21      287.17     34.58 o 
   8   1   8     2092.04     2077.75     66.84 o 
   9   1   8      457.00      497.03     36.31 o 
  10   1   8     1282.73     1292.61     69.94 o 
  11   1   8      703.51      629.45     44.28 o 
  12   1   8     1793.22     1841.17     76.15 o 
  13   1   8        0.16      -11.15     28.56 o 
 -16   2   8       15.30      -40.79     40.79 o 
 -15   2   8      640.41      540.85     66.72 o 
 -14   2   8      272.95      256.23     25.32 o 
 -13   2   8     1340.66     1379.74     45.43 o 
 -12   2   8      137.62      169.84     23.08 o 
 -11   2   8     1669.96     1761.69     54.59 o 
 -10   2   8     1170.48     1131.89     34.48 o 
  -9   2   8      567.97      585.82     23.96 o 
  -8   2   8     3388.27     3419.53     76.88 o 
  -7   2   8     3277.69     3431.85     52.92 o 
  -6   2   8    14067.01    14290.96    145.98 o 
  -5   2   8     2278.05     2310.13     37.21 o 
  -4   2   8     3658.06     3538.85     48.15 o 
  -3   2   8      111.01       92.40      5.65 o 
  -2   2   8     2099.60     1837.04     19.99 o 
  -1   2   8     1534.90     1511.12     28.92 o 
   0   2   8     6266.34     6220.92    103.82 o 
   1   2   8       10.39       11.87      7.80 o 
   2   2   8     3051.85     3017.12     46.92 o 
   3   2   8     3499.02     3536.23     67.46 o 
   4   2   8     4951.51     5054.10     65.62 o 
   5   2   8     1919.21     1843.05     54.20 o 
   6   2   8      651.85      649.90     35.33 o 
   7   2   8     5569.45     5870.64    106.37 o 
   8   2   8      121.50       83.96     17.34 o 
   9   2   8     1938.38     1990.86     69.45 o 
  10   2   8      194.49      188.99     26.93 o 
  11   2   8      236.10      271.30     31.03 o 
  12   2   8       28.11       14.81     17.43 o 
  13   2   8      500.22      648.63     61.71 o 
 -16   3   8      216.68      221.86     48.23 o 
 -15   3   8      263.69      320.07     54.72 o 
 -14   3   8      228.18      259.91     51.22 o 
 -13   3   8      625.78      589.85     72.41 o 
 -12   3   8     3150.75     3124.22     73.70 o 
 -11   3   8      180.99      156.57     21.53 o 
 -10   3   8      105.37      105.55     27.32 o 
  -9   3   8     3470.67     3367.30     71.27 o 
  -8   3   8        6.68        9.82      6.03 o 
  -7   3   8     4215.56     4087.38     37.55 o 
  -6   3   8     2111.64     2111.23     36.63 o 
  -5   3   8     1646.44     1554.00     28.36 o 
  -4   3   8     2835.79     2888.36     34.88 o 
  -3   3   8     9572.17     9643.33    113.57 o 
  -2   3   8        4.71       13.00      3.94 o 
  -1   3   8    12184.83    12516.94     93.56 o 
   0   3   8     3622.06     3989.59     58.75 o 
   1   3   8    14449.20    14971.45    157.37 o 
   2   3   8      341.92      303.26     19.98 o 
   3   3   8     2360.97     2355.78     44.65 o 
   4   3   8     1609.73     1601.61     49.40 o 
   5   3   8      804.86      878.42     39.37 o 
   6   3   8     2998.07     2987.56     74.42 o 
   7   3   8       54.02       26.28     14.61 o 
   8   3   8     1549.01     1670.57     61.55 o 
   9   3   8      627.84      584.41     40.11 o 
  10   3   8      328.44      331.05     32.66 o 
  11   3   8      149.15      160.49     25.47 o 
  12   3   8      223.30      273.03     33.13 o 
  13   3   8       36.48       54.51     21.43 o 
 -15   4   8       12.55       58.55     38.55 o 
 -14   4   8       37.76       73.11     36.09 o 
 -13   4   8      399.73      422.59     59.90 o 
 -12   4   8      225.74      260.29     48.60 o 
 -11   4   8      363.10      359.81     24.39 o 
 -10   4   8     1112.07     1135.57     37.13 o 
  -9   4   8      729.52      695.56     57.05 o 
  -8   4   8     2191.00     2003.32     49.98 o 
  -7   4   8      109.63       95.33      9.81 o 
  -6   4   8     1880.06     1767.76     30.12 o 
  -5   4   8       22.95       14.23      4.72 o 
  -4   4   8      282.41      223.26     12.09 o 
  -3   4   8     2008.29     2010.19    114.11 o 
  -2   4   8     2091.25     1829.89     22.48 o 
  -1   4   8      108.65      144.50     12.04 o 
   0   4   8    22232.66    22945.19    183.25 o 
   1   4   8       78.15      108.95     12.05 o 
   2   4   8     2419.09     2327.46     54.78 o 
   3   4   8     6136.05     6006.17     84.28 o 
   4   4   8      940.89      966.65     39.82 o 
   5   4   8        6.85       -0.96     12.20 o 
   6   4   8     1705.29     1749.56     46.74 o 
   7   4   8       20.63       15.02     16.97 o 
   8   4   8     2472.07     2588.75     60.75 o 
   9   4   8     1765.01     1810.52     52.85 o 
  10   4   8        3.31        6.42     15.15 o 
  11   4   8      628.40      703.84     48.44 o 
  12   4   8      557.23      647.26     48.79 o 
  13   4   8      545.76      491.79     43.78 o 
 -15   5   8       63.43       74.69     41.22 o 
 -14   5   8       11.05       -0.80     34.24 o 
 -13   5   8      229.28      163.08     46.91 o 
 -12   5   8      237.84      315.12     52.56 o 
 -11   5   8      135.43      184.70     46.12 o 
 -10   5   8      130.92      180.41     42.79 o 
  -9   5   8     1730.49     1682.48     94.92 o 
  -8   5   8       22.79        4.67     10.01 o 
  -7   5   8     1664.37     1643.99     44.70 o 
  -6   5   8       20.57       13.17      5.83 o 
  -5   5   8     1380.44     1490.74     75.21 o 
  -4   5   8      372.98      349.46     37.80 o 
  -3   5   8     1772.13     1491.07    210.48 o 
  -2   5   8        2.41       -1.23     18.21 o 
  -1   5   8     3891.88     3700.59    218.03 o 
   0   5   8     1332.06     1474.97     37.29 o 
   1   5   8     1491.85     1480.79     39.15 o 
   2   5   8     4260.62     4370.26     72.30 o 
   3   5   8     2621.79     2633.26     78.69 o 
   4   5   8      109.87      109.71     18.21 o 
   5   5   8       33.60       47.00     18.87 o 
   6   5   8       23.23       30.14     13.24 o 
   7   5   8     1746.98     1691.57     52.71 o 
   8   5   8       70.13       80.20     18.18 o 
   9   5   8      451.95      447.92     28.47 o 
  10   5   8      881.42      876.95     69.41 o 
  11   5   8       47.26       57.06     21.53 o 
  12   5   8     1436.33     1536.34     73.97 o 
 -14   6   8      145.46      163.71     50.87 o 
 -13   6   8       70.83      117.20     44.19 o 
 -12   6   8        9.08       16.25     34.79 o 
 -11   6   8      119.28      120.64     43.66 o 
 -10   6   8      220.22      295.17     49.61 o 
  -9   6   8      627.99      632.52     64.43 o 
  -8   6   8      276.84      361.43     49.20 o 
  -7   6   8      691.60      612.38     59.53 o 
  -6   6   8     1686.11     1771.73     88.42 o 
  -5   6   8       39.95       28.87     24.42 o 
  -4   6   8     1090.85     1119.74     66.55 o 
  -3   6   8      170.74      173.97     30.67 o 
  -2   6   8     1871.86     1797.91     78.20 o 
  -1   6   8     3400.32     3489.66    107.12 o 
   0   6   8     2584.18     2598.74     52.92 o 
   1   6   8      973.46     1002.78     42.98 o 
   2   6   8      253.55      303.73     38.05 o 
   3   6   8      259.05      251.43     24.48 o 
   4   6   8     1599.50     1639.39     84.51 o 
   5   6   8       18.72       33.38     14.71 o 
   6   6   8      186.89      191.42     24.19 o 
   7   6   8     1283.33     1222.05     54.49 o 
   8   6   8       79.11       82.38     16.89 o 
   9   6   8      822.05      836.73     40.16 o 
  10   6   8       82.31       45.16     13.80 o 
  11   6   8      351.43      302.54     27.29 o 
 -13   7   8      101.72       72.38     39.73 o 
 -12   7   8      756.58      706.25     76.96 o 
 -11   7   8      438.15      388.90     56.57 o 
 -10   7   8       37.81       57.13     38.60 o 
  -9   7   8      746.12      835.86     75.62 o 
  -8   7   8      679.43      670.89     64.97 o 
  -7   7   8      126.83       96.30     33.11 o 
  -6   7   8      199.46      135.89     34.00 o 
  -5   7   8      714.59      741.76     59.02 o 
  -4   7   8       21.25        4.28     22.86 o 
  -3   7   8      747.60      775.81     57.08 o 
  -2   7   8       24.77       14.57     21.50 o 
  -1   7   8      359.44      339.53     36.92 o 
   0   7   8       99.00       87.51     28.82 o 
   1   7   8      625.26      675.77     26.71 o 
   2   7   8       93.56       80.84     12.37 o 
   3   7   8      317.15      304.06     27.72 o 
   4   7   8      310.91      316.86     28.83 o 
   5   7   8      494.10      523.87     37.76 o 
   6   7   8      579.82      597.45     59.16 o 
   7   7   8      133.12       90.36     29.99 o 
   8   7   8      723.24      741.50     46.75 o 
   9   7   8       24.50       -5.77     18.64 o 
  10   7   8       96.31       70.09     20.62 o 
  11   7   8       99.49       61.15     39.66 o 
 -12   8   8      721.39      726.20     81.29 o 
 -11   8   8      236.18      254.97     51.64 o 
 -10   8   8      502.80      573.19     72.52 o 
  -9   8   8       52.29      115.49     39.92 o 
  -8   8   8      238.43      281.83     47.70 o 
  -7   8   8       22.63       48.55     30.43 o 
  -6   8   8      113.56       76.26     28.50 o 
  -5   8   8       48.76       24.17     23.64 o 
  -4   8   8      548.73      606.76     56.05 o 
  -3   8   8       59.53       52.47     27.88 o 
  -2   8   8       37.46       35.76     22.10 o 
  -1   8   8       24.24        9.15     21.11 o 
   0   8   8       74.07       51.44     19.85 o 
   1   8   8      149.08      138.81     29.31 o 
   2   8   8        2.92      -11.54     15.03 o 
   3   8   8      189.27      204.46     25.79 o 
   4   8   8        6.74       -5.47     12.69 o 
   5   8   8      207.01      173.39     24.18 o 
   6   8   8       43.13       50.42     28.99 o 
   7   8   8      379.80      388.53     52.07 o 
   8   8   8        3.82       -9.47     30.34 o 
   9   8   8      248.37      327.12     59.17 o 
  10   8   8       63.63       59.44     22.00 o 
 -11   9   8      214.16      265.34     55.32 o 
 -10   9   8        0.10       13.24     37.27 o 
  -9   9   8      136.28      160.39     46.40 o 
  -8   9   8        5.36       53.15     38.57 o 
  -7   9   8       38.79       58.35     33.33 o 
  -6   9   8       60.24       25.64     30.12 o 
  -5   9   8      201.26      253.46     41.18 o 
  -4   9   8       30.26      -13.55     29.57 o 
  -3   9   8      169.47      207.89     39.25 o 
  -2   9   8       64.63       37.47     20.97 o 
  -1   9   8      146.71      126.00     30.85 o 
   0   9   8       21.29       -6.63     25.94 o 
   1   9   8      300.05      288.16     38.09 o 
   2   9   8       16.18        6.01     47.56 o 
   3   9   8       18.31       45.88     14.63 o 
   4   9   8      129.60      160.67     18.85 o 
   5   9   8       21.07        1.98     18.43 o 
   6   9   8      461.70      403.20     35.90 o 
   7   9   8        2.69      -14.76     18.86 o 
   8   9   8       96.62       -1.36     36.27 o 
  -9  10   8        0.06       25.64     36.83 o 
  -8  10   8        9.02        5.78     34.42 o 
  -7  10   8      339.71      326.31     52.43 o 
  -6  10   8      267.81      253.25     49.06 o 
  -5  10   8        7.46      -20.65     28.65 o 
  -4  10   8      235.23      289.28     45.39 o 
  -3  10   8      170.74      195.40     35.90 o 
  -2  10   8      120.69      130.72     34.28 o 
  -1  10   8      144.01      113.18     30.86 o 
   0  10   8       89.69       78.62     26.25 o 
   1  10   8       19.05       30.16     22.64 o 
   2  10   8      162.49      180.98     25.20 o 
   3  10   8      314.26      322.04     40.69 o 
   4  10   8       20.61        8.70     32.04 o 
   5  10   8      101.26       98.21     21.48 o 
   6  10   8        3.76      -17.73     54.41 o 
   7  10   8       75.12       28.87     31.46 o 
  -7  11   8      350.53      337.09     57.50 o 
  -6  11   8       90.20       66.06     34.04 o 
  -5  11   8      178.26      109.45     35.63 o 
  -4  11   8        0.77      -26.98     30.55 o 
  -3  11   8       68.48      106.86     35.42 o 
  -2  11   8      294.57      306.78     45.32 o 
  -1  11   8        3.85      -17.60     24.34 o 
   0  11   8      133.52      142.08     26.73 o 
   1  11   8       10.17       40.55     38.67 o 
   2  11   8       67.61       72.28     21.45 o 
   3  11   8        2.53        1.13     34.32 o 
   4  11   8        1.78      -41.41     41.41 o 
  -1  12   8       18.26       67.73     36.68 o 
 -16   1   9        5.77       -0.73     18.59 o 
 -15   1   9        0.17      -14.30     15.70 o 
 -14   1   9        6.96        6.60     12.76 o 
 -13   1   9      154.52      180.26     20.96 o 
 -12   1   9      412.83      389.05     31.39 o 
 -11   1   9        2.02       13.51     19.38 o 
 -10   1   9       55.91       94.26     22.68 o 
  -9   1   9       46.84       84.76     22.06 o 
  -8   1   9       97.69      123.98     20.72 o 
  -7   1   9        0.61       12.62     14.59 o 
  -6   1   9      283.33      262.79     16.12 o 
  -5   1   9     1971.78     2100.72     38.30 o 
  -4   1   9      257.39      232.31      9.47 o 
  -3   1   9       57.25       49.83      8.45 o 
  -2   1   9       30.09       40.46      5.86 o 
  -1   1   9      306.93      318.57     13.27 o 
   0   1   9      315.68      333.61     13.00 o 
   1   1   9       65.04       65.80      7.63 o 
   2   1   9     5191.82     5675.13     65.09 o 
   3   1   9      655.48      684.44     24.00 o 
   4   1   9      580.99      596.46     23.78 o 
   5   1   9      535.31      678.94     19.56 o 
   6   1   9       44.25       45.06     14.03 o 
   7   1   9      184.83      162.70     21.79 o 
   8   1   9      173.39      172.55     23.00 o 
   9   1   9       53.87       45.76     17.84 o 
  10   1   9       23.18       35.37     16.32 o 
  11   1   9        3.09      -18.31     18.31 o 
  12   1   9       44.11       23.73     18.45 o 
  13   1   9       68.80       83.58     25.41 o 
 -16   2   9       20.87      -14.62     35.14 o 
 -15   2   9      112.26      167.26     48.36 o 
 -14   2   9       18.74       26.28     13.86 o 
 -13   2   9        7.76       18.43     18.28 o 
 -12   2   9     1662.33     1592.04     45.42 o 
 -11   2   9       24.36       27.72     12.12 o 
 -10   2   9      113.61       98.51     14.12 o 
  -9   2   9      184.55      160.77     20.57 o 
  -8   2   9       63.75       87.16     21.03 o 
  -7   2   9     1031.50     1011.86     30.25 o 
  -6   2   9      201.33      250.98     15.63 o 
  -5   2   9     1154.15     1091.81     17.97 o 
  -4   2   9      391.46      387.56     23.58 o 
  -3   2   9     1176.79     1222.62     38.42 o 
  -2   2   9      784.94      845.66     15.13 o 
  -1   2   9     2481.60     2486.74     31.39 o 
   0   2   9      546.82      546.74     27.10 o 
   1   2   9     1024.92      899.59     26.36 o 
   2   2   9      949.17     1014.42     29.04 o 
   3   2   9     1154.08     1193.57     32.56 o 
   4   2   9       55.48       52.90     16.47 o 
   5   2   9        2.23       -0.52      6.96 o 
   6   2   9       70.88       64.96     19.94 o 
   7   2   9       60.42       31.86     21.64 o 
   8   2   9       20.08       29.91     14.57 o 
   9   2   9       71.67       78.14     34.45 o 
  10   2   9      290.30      275.17     30.40 o 
  11   2   9       60.33       49.95     19.31 o 
  12   2   9       30.39       12.88     18.93 o 
  13   2   9       17.60      -10.03     18.05 o 
 -16   3   9        2.57       31.15     39.64 o 
 -15   3   9        1.49        3.97     35.36 o 
 -14   3   9       18.80      -33.06     33.06 o 
 -13   3   9      223.05      258.83     49.03 o 
 -12   3   9      725.16      800.39     32.56 o 
 -11   3   9      193.13      214.83     17.84 o 
 -10   3   9      991.99      996.85     30.15 o 
  -9   3   9      147.30      115.76     11.73 o 
  -8   3   9       23.00       29.27      8.99 o 
  -7   3   9        4.73        2.02      5.53 o 
  -6   3   9       45.31       52.03      9.29 o 
  -5   3   9     1162.26     1174.18     35.14 o 
  -4   3   9      591.77      517.75     33.36 o 
  -3   3   9      439.76      525.71     20.76 o 
  -2   3   9      728.92      745.14     17.43 o 
  -1   3   9      350.62      336.00     17.71 o 
   0   3   9     3864.07     3735.92     67.25 o 
   1   3   9     1688.93     1799.15     58.53 o 
   2   3   9     1678.54     1795.34     48.02 o 
   3   3   9       52.37       57.91     13.71 o 
   4   3   9     1372.04     1402.69     48.01 o 
   5   3   9      785.78      779.44     38.65 o 
   6   3   9      422.43      400.37     41.49 o 
   7   3   9       27.41       35.61     15.10 o 
   8   3   9      102.51       79.73     25.74 o 
   9   3   9        3.61       22.00     23.80 o 
  10   3   9        3.07       13.83     30.56 o 
  11   3   9      155.71      159.77     26.87 o 
  12   3   9       22.01       15.13     18.11 o 
  13   3   9       19.75        6.49     19.96 o 
 -15   4   9        0.39       25.37     38.17 o 
 -14   4   9      200.51      226.59     49.02 o 
 -13   4   9      123.47      161.45     45.17 o 
 -12   4   9      757.19      688.48     70.71 o 
 -11   4   9      260.40      266.37     48.49 o 
 -10   4   9      870.02      860.80     25.70 o 
  -9   4   9       61.81       58.33      9.01 o 
  -8   4   9      203.78      198.54     14.56 o 
  -7   4   9      569.28      537.42     19.87 o 
  -6   4   9     1309.72     1286.06     27.07 o 
  -5   4   9      362.72      349.72     18.23 o 
  -4   4   9      208.94      206.16     13.39 o 
  -3   4   9       99.21       54.50     14.56 o 
  -2   4   9      108.44      105.98      9.80 o 
  -1   4   9     1453.29     1652.42     37.66 o 
   0   4   9     4045.34     4326.48     66.61 o 
   1   4   9      135.24      140.77     16.31 o 
   2   4   9      204.82      204.12     17.60 o 
   3   4   9     1118.78     1030.64     54.19 o 
   4   4   9       25.22       24.87     16.21 o 
   5   4   9      852.16      896.84     42.32 o 
   6   4   9      260.08      236.49     25.10 o 
   7   4   9      271.68      209.53     24.70 o 
   8   4   9      429.08      445.63     40.45 o 
   9   4   9        1.81       25.79     31.84 o 
  10   4   9        7.80       -0.20     16.55 o 
  11   4   9       77.72      141.02     26.61 o 
  12   4   9        2.51       28.21     28.33 o 
 -15   5   9      416.20      354.46     64.31 o 
 -14   5   9       59.82      134.31     46.27 o 
 -13   5   9      140.68      188.27     48.68 o 
 -12   5   9      176.59      135.85     43.94 o 
 -11   5   9      121.50      139.08     43.38 o 
 -10   5   9       18.97       28.46     29.85 o 
  -9   5   9      173.24      207.63     41.40 o 
  -8   5   9     2259.61     2194.00     61.61 o 
  -7   5   9      140.06      140.77     22.50 o 
  -6   5   9     2669.15     2509.86     39.35 o 
  -5   5   9      197.25      179.58     33.48 o 
  -4   5   9      997.87      984.48     62.10 o 
  -3   5   9      357.36      332.93     37.63 o 
  -2   5   9      331.98      300.61     15.74 o 
  -1   5   9      195.95      183.16     10.32 o 
   0   5   9     2161.96     2303.75     73.03 o 
   1   5   9      250.11      244.66     15.57 o 
   2   5   9     1792.15     1867.45     50.75 o 
   3   5   9       14.55       26.96     17.05 o 
   4   5   9        8.85        7.17     15.73 o 
   5   5   9     4196.19     4041.42    121.05 o 
   6   5   9     1100.56     1074.13     49.59 o 
   7   5   9     1450.99     1472.09     59.82 o 
   8   5   9        3.18       -0.09     29.06 o 
   9   5   9      386.68      432.23     37.34 o 
  10   5   9       21.72       33.31     20.15 o 
  11   5   9       28.81       -1.92     18.34 o 
  12   5   9      157.72      179.15     31.15 o 
 -14   6   9      195.31      249.36     54.91 o 
 -13   6   9       13.30       12.74     34.32 o 
 -12   6   9      178.15      211.01     50.16 o 
 -11   6   9       66.97      175.65     46.81 o 
 -10   6   9      229.18      256.23     49.21 o 
  -9   6   9      126.47      146.22     41.36 o 
  -8   6   9      383.90      375.32     51.96 o 
  -7   6   9     1197.18     1226.64     78.66 o 
  -6   6   9        6.02      -19.86     31.13 o 
  -5   6   9     2099.07     2202.84     96.52 o 
  -4   6   9      681.42      676.30     56.11 o 
  -3   6   9      395.68      347.30     15.98 o 
  -2   6   9      133.49      143.38     12.73 o 
  -1   6   9     1491.97     1177.63     63.55 o 
   0   6   9        2.66       28.20     10.17 o 
   1   6   9     1115.28     1266.38     70.50 o 
   2   6   9      303.39      313.53     23.09 o 
   3   6   9      495.80      545.56     32.38 o 
   4   6   9     1365.99     1365.11     70.10 o 
   5   6   9      567.15      545.42     48.68 o 
   6   6   9      887.13      840.68     45.33 o 
   7   6   9      285.58      295.57     29.54 o 
   8   6   9     1106.78     1058.81     71.14 o 
   9   6   9      252.24      232.92     23.76 o 
  10   6   9      328.63      322.57     35.54 o 
  11   6   9       18.97        4.85     21.60 o 
 -13   7   9      178.28      140.31     50.00 o 
 -12   7   9      177.35      213.35     52.96 o 
 -11   7   9      105.26      151.11     44.05 o 
 -10   7   9      249.38      273.91     52.07 o 
  -9   7   9       85.14       55.00     35.99 o 
  -8   7   9      597.58      563.81     61.37 o 
  -7   7   9      221.27      253.87     41.89 o 
  -6   7   9        8.19      -24.02     32.52 o 
  -5   7   9      647.45      666.11     58.93 o 
  -4   7   9      183.52      212.15     37.06 o 
  -3   7   9       51.25       40.25     23.20 o 
  -2   7   9     2926.50     2951.18    107.75 o 
  -1   7   9      419.85      416.55     41.74 o 
   0   7   9      633.59      624.74     38.32 o 
   1   7   9      678.16      758.64     29.20 o 
   2   7   9      247.69      280.05     38.25 o 
   3   7   9       51.16       60.80     24.04 o 
   4   7   9      352.95      316.37     39.73 o 
   5   7   9      195.69      186.48     17.22 o 
   6   7   9      195.98      211.66     26.10 o 
   7   7   9     1179.30     1206.34     57.63 o 
   8   7   9      151.16      156.74     50.29 o 
   9   7   9      109.70       59.22     40.28 o 
  10   7   9      446.21      438.31     48.95 o 
 -12   8   9       47.81      159.25     52.88 o 
 -11   8   9       61.79      127.00     47.38 o 
 -10   8   9       53.80       26.65     32.73 o 
  -9   8   9      363.80      476.42     64.14 o 
  -8   8   9       14.09       -1.17     29.70 o 
  -7   8   9      715.73      661.78     64.07 o 
  -6   8   9       27.18       38.95     28.66 o 
  -5   8   9      504.21      434.21     50.28 o 
  -4   8   9        0.16       13.78     24.99 o 
  -3   8   9     1216.10     1291.12     77.73 o 
  -2   8   9       41.56       20.78     21.57 o 
  -1   8   9      332.20      315.34     39.96 o 
   0   8   9      465.46      363.31     42.43 o 
   1   8   9        6.44       49.15     24.38 o 
   2   8   9      646.19      695.27     56.33 o 
   3   8   9       96.59      133.61     29.34 o 
   4   8   9       23.77       20.78     17.43 o 
   5   8   9       56.37       10.84     22.56 o 
   6   8   9      359.89      315.01     38.55 o 
   7   8   9      889.43      845.11     51.17 o 
   8   8   9      376.40      477.04     62.82 o 
   9   8   9      246.90      256.05     33.22 o 
 -11   9   9      667.95      853.84     89.81 o 
 -10   9   9      408.74      420.60     63.11 o 
  -9   9   9      169.85      175.28     48.33 o 
  -8   9   9      395.65      451.13     60.74 o 
  -7   9   9        5.61       47.21     32.96 o 
  -6   9   9      806.37      802.13     71.27 o 
  -5   9   9       64.85       67.46     29.27 o 
  -4   9   9      219.64      269.39     44.26 o 
  -3   9   9       20.10       37.46     27.25 o 
  -2   9   9      658.00      763.85     63.33 o 
  -1   9   9      107.13       44.99     24.66 o 
   0   9   9      274.53      265.37     38.60 o 
   1   9   9      243.28      223.44     37.01 o 
   2   9   9     1808.51     1728.59     88.96 o 
   3   9   9      254.37      284.62     27.62 o 
   4   9   9      216.93      250.09     48.97 o 
   5   9   9       43.01       35.39     18.86 o 
   6   9   9       93.15       56.18     20.32 o 
   7   9   9      109.27       56.15     27.02 o 
   8   9   9        6.79        1.95     15.21 o 
  -9  10   9      310.74      313.58     55.26 o 
  -8  10   9       75.82      110.26     41.04 o 
  -7  10   9     1638.27     1762.38    108.43 o 
  -6  10   9        2.69       -6.72     32.37 o 
  -5  10   9      196.96      137.44     35.82 o 
  -4  10   9       15.97      -37.15     37.15 o 
  -3  10   9      737.50      835.75     69.86 o 
  -2  10   9       30.64       20.04     24.66 o 
  -1  10   9      992.48     1072.14     75.03 o 
   0  10   9       60.63       22.13     24.02 o 
   1  10   9     1315.92     1261.23     79.93 o 
   2  10   9      271.31      283.47     50.48 o 
   3  10   9      254.00      190.58     35.55 o 
   4  10   9       90.03      103.33     33.31 o 
   5  10   9       31.57        4.97     32.33 o 
   6  10   9      228.86      188.41     33.54 o 
  -6  11   9      420.06      397.03     57.64 o 
  -5  11   9      106.05       66.73     34.01 o 
  -4  11   9      729.21      746.10     69.88 o 
  -3  11   9        0.79        4.66     28.53 o 
  -2  11   9      665.48      842.95     70.55 o 
  -1  11   9       31.08        5.21     23.43 o 
   0  11   9      237.58      270.14     42.45 o 
   1  11   9      156.56      115.73     23.46 o 
   2  11   9      298.58      327.75     82.66 o 
   3  11   9       12.99       45.66     27.44 o 
 -16   0  10       73.69       69.71     37.82 o 
 -15   0  10      657.14      709.27     45.82 o 
 -14   0  10     1380.75     1370.62     91.45 o 
 -13   0  10       51.80       69.38     35.69 o 
 -12   0  10     1974.93     2092.96    102.43 o 
 -11   0  10        5.74        6.07     25.62 o 
 -10   0  10      169.35      185.57     37.28 o 
  -9   0  10       80.21       76.04     28.70 o 
  -8   0  10      526.26      451.62     44.58 o 
  -7   0  10      223.00      152.33     26.03 o 
  -6   0  10     5183.56     4440.11    108.47 o 
  -5   0  10      697.83      779.85     30.96 o 
  -4   0  10     9587.40     9364.75    122.14 o 
  -3   0  10      946.23      834.41     29.61 o 
  -2   0  10     2361.63     2234.23     45.49 o 
  -1   0  10     4850.62     5094.40     70.66 o 
   0   0  10      614.57      462.71     22.62 o 
   1   0  10     1788.63     1678.66     62.35 o 
   2   0  10     4284.20     3859.52     98.89 o 
   3   0  10      996.46     1036.94     55.34 o 
   4   0  10     6709.84     6953.08     88.91 o 
   5   0  10     5028.50     5206.17     77.44 o 
   6   0  10      875.67      855.80     33.49 o 
   7   0  10     2823.30     2797.86    110.13 o 
   8   0  10      120.41      110.66     29.69 o 
   9   0  10     1637.35     1660.21     94.53 o 
  10   0  10      515.67      503.57     58.32 o 
  11   0  10     1093.83     1054.94     82.82 o 
  12   0  10       12.11      -15.88     27.75 o 
  13   0  10      541.61      561.02     68.02 o 
 -16   1  10      309.40      364.25     53.02 o 
 -15   1  10      216.88      188.30     30.92 o 
 -14   1  10      583.75      592.75     33.60 o 
 -13   1  10      708.00      756.86     34.95 o 
 -12   1  10      711.57      673.70     43.35 o 
 -11   1  10      851.60      900.62     46.84 o 
 -10   1  10        4.94       19.31     20.78 o 
  -9   1  10       12.64       37.78     19.33 o 
  -8   1  10      193.50      189.19     23.52 o 
  -7   1  10      947.59      824.26     36.94 o 
  -6   1  10        5.36       26.39     12.53 o 
  -5   1  10     9369.08     9402.63     82.83 o 
  -4   1  10      130.44      127.62      8.46 o 
  -3   1  10     6374.62     6293.06     60.04 o 
  -2   1  10     1963.31     2056.83     30.58 o 
  -1   1  10     2573.18     2542.78     30.83 o 
   0   1  10     2033.87     2060.34     32.29 o 
   1   1  10     6556.62     6586.36     81.93 o 
   2   1  10        6.79        6.12     25.13 o 
   3   1  10     2749.57     2595.23     52.43 o 
   4   1  10     2406.57     2528.44     48.88 o 
   5   1  10     1040.00     1068.22     25.43 o 
   6   1  10     4276.58     4326.50     57.42 o 
   7   1  10       35.26       39.90     15.51 o 
   8   1  10     1822.39     1949.55     68.96 o 
   9   1  10       10.22       -0.10     15.38 o 
  10   1  10      308.94      379.96     36.76 o 
  11   1  10        1.48      -16.89     18.63 o 
  12   1  10      531.68      526.80     43.92 o 
  13   1  10        1.58      -11.57     21.57 o 
 -16   2  10       25.63       -7.91     35.10 o 
 -15   2  10      390.77      404.12     41.48 o 
 -14   2  10      125.07      122.63     23.18 o 
 -13   2  10     1018.75      975.92     38.34 o 
 -12   2  10      992.06     1051.88     36.99 o 
 -11   2  10     1390.59     1294.37     38.42 o 
 -10   2  10      409.25      432.24     22.22 o 
  -9   2  10     2254.46     2237.72     64.60 o 
  -8   2  10     1628.26     1544.67     51.29 o 
  -7   2  10      577.23      589.39     24.04 o 
  -6   2  10     7576.97     7526.06     75.67 o 
  -5   2  10      104.36      103.88     11.57 o 
  -4   2  10     8259.93     8265.04     57.81 o 
  -3   2  10     1456.61     1478.94     70.63 o 
  -2   2  10     2610.96     2451.73     29.50 o 
  -1   2  10     2776.49     2790.91     39.23 o 
   0   2  10     4221.40     4261.79     52.27 o 
   1   2  10     1212.73     1149.42     29.51 o 
   2   2  10      838.75      811.86     33.67 o 
   3   2  10      470.89      482.03     28.26 o 
   4   2  10      544.28      540.86     31.23 o 
   5   2  10     2780.29     2828.27     44.64 o 
   6   2  10      140.75      128.28     10.60 o 
   7   2  10     3455.66     3627.61     89.93 o 
   8   2  10       43.29       39.43     15.12 o 
   9   2  10     2240.86     2255.07     77.56 o 
  10   2  10        3.39       14.13     19.96 o 
  11   2  10      208.43      263.52     31.72 o 
  12   2  10       92.63       64.81     24.07 o 
 -15   3  10      101.81       58.59     42.22 o 
 -14   3  10      328.14      393.99     58.37 o 
 -13   3  10      757.93      744.71     75.25 o 
 -12   3  10     1793.04     1860.48     67.45 o 
 -11   3  10     1546.13     1550.12     45.22 o 
 -10   3  10     2663.63     2601.23     45.70 o 
  -9   3  10     6725.09     6489.30     63.71 o 
  -8   3  10       43.04       39.70      7.14 o 
  -7   3  10     4052.74     3950.35     56.01 o 
  -6   3  10      532.42      539.05     26.27 o 
  -5   3  10     2089.75     2049.28     35.41 o 
  -4   3  10        0.88        9.41     12.44 o 
  -3   3  10     6975.50     6983.40     79.07 o 
  -2   3  10      226.71      192.85     11.45 o 
  -1   3  10      511.35      639.20     27.25 o 
   0   3  10     8543.02     8974.52    167.30 o 
   1   3  10     2509.11     2468.78     71.27 o 
   2   3  10      198.69      147.87     17.58 o 
   3   3  10     2306.50     2132.04     57.62 o 
   4   3  10     3012.02     3045.27     71.94 o 
   5   3  10      388.08      420.69     30.15 o 
   6   3  10     4119.18     4214.63     92.62 o 
   7   3  10      153.54      148.10     29.76 o 
   8   3  10     1890.73     1989.97     70.62 o 
   9   3  10        1.54      -18.80     18.80 o 
  10   3  10     1372.66     1360.86     64.23 o 
  11   3  10        6.43       -4.14     20.54 o 
  12   3  10      417.33      441.01     60.43 o 
 -15   4  10      223.24      241.04     55.08 o 
 -14   4  10      173.03      209.25     49.03 o 
 -13   4  10        7.80       71.21     40.23 o 
 -12   4  10      153.18      254.15     51.62 o 
 -11   4  10      443.83      452.85     33.03 o 
 -10   4  10      176.01      186.80     23.78 o 
  -9   4  10        1.32        2.77     14.01 o 
  -8   4  10     2425.55     2419.10     44.28 o 
  -7   4  10       14.77        6.75      7.81 o 
  -6   4  10    10209.42    10082.40     75.00 o 
  -5   4  10       19.42       26.74     11.00 o 
  -4   4  10      821.35      715.78     24.35 o 
  -3   4  10       61.19       94.50     29.98 o 
  -2   4  10     1027.56      976.28     21.28 o 
  -1   4  10     1918.78     1971.23     43.16 o 
   0   4  10     5785.10     5790.44     80.23 o 
   1   4  10     1413.20     1433.32     43.63 o 
   2   4  10     2596.68     2777.89     57.21 o 
   3   4  10     1129.59     1209.58     59.93 o 
   4   4  10      274.95      275.63     24.42 o 
   5   4  10      986.03      927.11     46.54 o 
   6   4  10      901.37      928.92     46.13 o 
   7   4  10      390.40      410.53     33.53 o 
   8   4  10        3.95       12.92     17.38 o 
   9   4  10     1493.41     1622.36     68.30 o 
  10   4  10       39.33       65.06     19.95 o 
  11   4  10        7.69       -6.01     23.60 o 
  12   4  10      423.30      369.63     39.78 o 
 -14   5  10       57.18       64.07     38.57 o 
 -13   5  10      212.13      191.11     50.80 o 
 -12   5  10        1.67       19.29     35.36 o 
 -11   5  10       61.97       81.45     40.93 o 
 -10   5  10      355.03      306.64     51.26 o 
  -9   5  10     2931.54     2874.65    123.60 o 
  -8   5  10      190.37      205.83     38.65 o 
  -7   5  10     1921.58     1771.10     53.04 o 
  -6   5  10      653.43      708.55     59.18 o 
  -5   5  10     3146.01     2298.91    351.37 o 
  -4   5  10      233.34      242.36     34.94 o 
  -3   5  10     2505.43     2599.03     96.10 o 
  -2   5  10      392.42      380.62      9.82 o 
  -1   5  10     1960.76     1954.95     31.83 o 
   0   5  10      350.97      323.93     16.05 o 
   1   5  10     3574.92     3612.39     53.34 o 
   2   5  10     1307.98     1255.97     34.38 o 
   3   5  10     1198.25     1174.52     60.36 o 
   4   5  10      127.15      133.30     26.91 o 
   5   5  10      665.12      698.09     54.96 o 
   6   5  10       72.28       90.26     34.73 o 
   7   5  10      539.65      514.22     37.85 o 
   8   5  10      642.81      671.10     44.51 o 
   9   5  10       15.69       -0.52     16.01 o 
  10   5  10      264.54      221.72     28.42 o 
  11   5  10      250.33      271.56     33.97 o 
 -14   6  10       35.84        8.71     39.41 o 
 -13   6  10        1.32       76.57     40.10 o 
 -12   6  10      243.50      223.85     52.19 o 
 -11   6  10        1.01       41.43     34.98 o 
 -10   6  10      807.02      886.09     79.68 o 
  -9   6  10      358.74      391.58     55.45 o 
  -8   6  10      928.75      856.59     70.67 o 
  -7   6  10        3.13        3.83     28.52 o 
  -6   6  10      352.27      325.02     44.72 o 
  -5   6  10      593.83      571.68     54.78 o 
  -4   6  10     1966.33     1949.59     90.14 o 
  -3   6  10       36.66       13.06      8.12 o 
  -2   6  10     1840.31     1856.85     40.70 o 
  -1   6  10      179.95      143.54      7.07 o 
   0   6  10     1380.11     1436.03     30.75 o 
   1   6  10      820.13      804.25     26.35 o 
   2   6  10       24.75       15.05      9.95 o 
   3   6  10     3068.62     3140.98     81.40 o 
   4   6  10     2730.49     2722.33     99.72 o 
   5   6  10     2523.70     2664.17    104.49 o 
   6   6  10      164.82      175.34     34.00 o 
   7   6  10      295.68      351.39     45.04 o 
   8   6  10      176.08      186.85     39.71 o 
   9   6  10      702.71      676.41     69.52 o 
  10   6  10       45.62       15.41     17.53 o 
  11   6  10      156.63      106.10     25.10 o 
 -13   7  10       35.30        4.87     43.74 o 
 -12   7  10      275.66      390.08     64.37 o 
 -11   7  10      237.06      257.13     54.51 o 
 -10   7  10        1.17       31.39     33.63 o 
  -9   7  10       10.95      -25.59     34.32 o 
  -8   7  10      871.47      790.30     71.01 o 
  -7   7  10       31.94       -0.11     31.71 o 
  -6   7  10      335.68      272.66     41.58 o 
  -5   7  10       19.74       45.08     28.82 o 
  -4   7  10      910.24      961.31     68.31 o 
  -3   7  10      811.41      720.28     23.01 o 
  -2   7  10       52.34       47.33     10.05 o 
  -1   7  10      348.32      345.15     25.42 o 
   0   7  10      188.20      214.15     20.53 o 
   1   7  10      538.54      509.71     56.87 o 
   2   7  10       65.88       47.35     13.11 o 
   3   7  10       53.25       53.43     15.53 o 
   4   7  10      747.47      772.10     41.37 o 
   5   7  10      227.59      161.34     32.07 o 
   6   7  10      846.72      992.44     71.16 o 
   7   7  10       27.25       34.51     23.36 o 
   8   7  10      181.28      230.68     41.58 o 
   9   7  10       19.64       -7.82     24.31 o 
  10   7  10      251.28      257.92     49.33 o 
 -12   8  10      241.74      248.40     54.57 o 
 -11   8  10       53.46      139.82     47.64 o 
 -10   8  10      155.26      177.23     49.54 o 
  -9   8  10       70.40       89.67     38.54 o 
  -8   8  10       90.16       74.98     35.76 o 
  -7   8  10        8.13       -0.75     29.04 o 
  -6   8  10      250.20      239.43     41.95 o 
  -5   8  10      666.23      748.08     65.27 o 
  -4   8  10      192.37      177.81     34.94 o 
  -3   8  10      438.11      454.96     51.64 o 
  -2   8  10      441.07      358.71     44.30 o 
  -1   8  10       12.96        5.10     24.60 o 
   0   8  10       90.77       75.44     26.81 o 
   1   8  10        8.15        0.78     19.44 o 
   2   8  10        5.64       23.68     22.09 o 
   3   8  10      129.52      186.31     36.08 o 
   4   8  10      333.40      327.87     60.64 o 
   5   8  10      384.90      434.79     34.42 o 
   6   8  10       76.90       95.88     21.20 o 
   7   8  10      196.96      224.67     41.57 o 
   8   8  10       43.85       -7.05     21.70 o 
   9   8  10      462.30      476.25     58.25 o 
 -10   9  10       15.42       32.50     39.81 o 
  -9   9  10       63.37       54.10     33.38 o 
  -8   9  10        4.56      -11.80     30.20 o 
  -7   9  10      176.85      160.23     40.98 o 
  -6   9  10       27.85      -22.28     31.96 o 
  -5   9  10      336.93      276.11     45.30 o 
  -4   9  10      173.35      213.99     41.38 o 
  -3   9  10      318.42      352.89     47.28 o 
  -2   9  10      119.70       72.34     26.55 o 
  -1   9  10       33.52       11.71     21.97 o 
   0   9  10      208.24      202.74     35.60 o 
   1   9  10       84.52       72.23     29.11 o 
   2   9  10       80.00       99.15     32.02 o 
   3   9  10       27.87       61.53     27.31 o 
   4   9  10      429.90      500.50     52.55 o 
   5   9  10       71.49      104.97     29.47 o 
   6   9  10      198.58      202.72     27.37 o 
   7   9  10        5.14       32.03     18.54 o 
  -9  10  10       70.34       60.70     35.03 o 
  -8  10  10        9.42       11.34     31.83 o 
  -7  10  10        4.96        5.74     32.46 o 
  -6  10  10       33.65       46.23     33.05 o 
  -5  10  10       36.99      -27.04     30.69 o 
  -4  10  10       15.39       18.97     26.00 o 
  -3  10  10      204.04      280.66     47.33 o 
  -2  10  10      139.81      182.99     39.81 o 
  -1  10  10       10.80       -7.01     25.87 o 
   0  10  10      211.46      175.44     35.11 o 
   1  10  10        7.49       12.01     21.76 o 
   2  10  10      266.55      199.37     37.18 o 
   3  10  10        0.48       -1.15     20.23 o 
   4  10  10       22.44       10.12     19.76 o 
   5  10  10        3.01      -12.53     19.55 o 
  -6  11  10        8.70      -36.26     36.26 o 
  -5  11  10       51.06        8.28     29.67 o 
  -4  11  10       11.38       18.48     30.01 o 
  -3  11  10      310.50      353.41     51.72 o 
  -2  11  10       24.11       22.80     28.32 o 
  -1  11  10      270.07      271.38     46.98 o 
   0  11  10        9.56      -11.39     26.29 o 
   1  11  10       71.60       66.93     58.73 o 
   2  11  10        3.34       17.76     24.50 o 
   3  11  10       29.77       62.91     25.39 o 
 -16   1  11       40.13       35.89     37.96 o 
 -15   1  11       46.18       28.30     23.13 o 
 -14   1  11       14.10       -2.34     24.87 o 
 -13   1  11       26.82       13.32     13.50 o 
 -12   1  11        7.85       27.72     19.73 o 
 -11   1  11      201.49      207.11     27.16 o 
 -10   1  11        1.18        4.28     18.12 o 
  -9   1  11       53.03       76.83     21.38 o 
  -8   1  11       15.00        8.24     16.30 o 
  -7   1  11      153.47      143.69     19.03 o 
  -6   1  11      225.92      249.74     29.68 o 
  -5   1  11        5.78        5.46      5.69 o 
  -4   1  11     1575.30     1594.50     31.46 o 
  -3   1  11        2.82        7.61      6.42 o 
  -2   1  11      981.19      994.32     22.94 o 
  -1   1  11     3426.60     3575.22     61.95 o 
   0   1  11     1927.06     2024.61     38.40 o 
   1   1  11     1112.05     1171.22     39.51 o 
   2   1  11      656.10      620.66     30.62 o 
   3   1  11       18.87       11.23     11.06 o 
   4   1  11      345.05      325.29     25.55 o 
   5   1  11      300.21      320.91     36.16 o 
   6   1  11      198.55      210.45     16.21 o 
   7   1  11      104.00      132.01     30.20 o 
   8   1  11      450.60      386.42     33.49 o 
   9   1  11        1.09       12.86     15.39 o 
  10   1  11      538.17      497.48     40.80 o 
  11   1  11       31.51       30.39     16.68 o 
  12   1  11       19.75       19.62     19.03 o 
 -16   2  11       63.84       64.99     24.36 o 
 -15   2  11        2.41      -15.18     40.31 o 
 -14   2  11       52.35       42.37     22.79 o 
 -13   2  11       87.72      119.32     31.60 o 
 -12   2  11       38.39       39.90     11.78 o 
 -11   2  11        0.41       -8.81     10.68 o 
 -10   2  11       83.78       92.28     13.27 o 
  -9   2  11     1302.38     1255.59     50.41 o 
  -8   2  11       81.07       81.90     19.20 o 
  -7   2  11      173.05      161.15     25.60 o 
  -6   2  11      664.61      703.69     17.32 o 
  -5   2  11     1366.14     1375.47     22.81 o 
  -4   2  11     1041.61     1111.96     23.60 o 
  -3   2  11      636.61      663.13     19.39 o 
  -2   2  11      116.42      118.24      8.17 o 
  -1   2  11     5461.39     6156.55     86.69 o 
   0   2  11      495.89      534.03     20.30 o 
   1   2  11     1330.68     1454.23     34.52 o 
   2   2  11        2.28       -0.87     11.08 o 
   3   2  11      761.06      762.05     36.27 o 
   4   2  11        6.13        6.38     12.17 o 
   5   2  11     1219.86     1133.30     51.59 o 
   6   2  11      176.55      151.40     12.48 o 
   7   2  11       20.52        8.10     14.31 o 
   8   2  11      393.34      398.77     34.12 o 
   9   2  11       60.84      106.07     22.34 o 
  10   2  11       20.21       -5.83     16.77 o 
  11   2  11        5.55        7.87     17.91 o 
  12   2  11       25.41       31.04     51.90 o 
 -15   3  11       33.95       53.42     41.29 o 
 -14   3  11       11.77       -3.59     22.06 o 
 -13   3  11      361.55      269.54     31.63 o 
 -12   3  11       48.24       49.39     48.00 o 
 -11   3  11       58.77       76.16     43.54 o 
 -10   3  11     1204.12     1104.38     29.07 o 
  -9   3  11     1074.77      970.57     41.99 o 
  -8   3  11      302.37      288.05     18.87 o 
  -7   3  11      117.23      119.07     18.93 o 
  -6   3  11       23.91        8.34     10.43 o 
  -5   3  11      583.38      593.54     27.33 o 
  -4   3  11      199.14      168.58     19.75 o 
  -3   3  11      453.57      456.43     22.19 o 
  -2   3  11      334.10      299.22     13.86 o 
  -1   3  11      109.90      124.17     13.24 o 
   0   3  11      212.93      203.05     17.26 o 
   1   3  11       57.06       32.55     13.46 o 
   2   3  11      239.90      243.14     27.99 o 
   3   3  11        4.01       11.97     12.82 o 
   4   3  11       19.66       32.32     14.42 o 
   5   3  11       43.22       47.71     15.28 o 
   6   3  11      134.26      120.23     27.78 o 
   7   3  11      897.91      983.39     49.42 o 
   8   3  11       64.18       61.41     18.65 o 
   9   3  11      214.51      240.31     29.88 o 
  10   3  11       10.42       66.24     22.19 o 
  11   3  11      235.29      251.55     33.05 o 
  12   3  11       22.78       32.25     34.91 o 
 -15   4  11        0.31       16.84     39.39 o 
 -14   4  11      289.64      453.46     68.10 o 
 -13   4  11        4.43       53.45     35.01 o 
 -12   4  11      680.37      689.99     42.23 o 
 -11   4  11      177.69      188.70     26.20 o 
 -10   4  11      462.52      460.24     31.55 o 
  -9   4  11      177.72      162.72     21.02 o 
  -8   4  11       47.90       30.29     12.95 o 
  -7   4  11     2873.82     2891.45     45.55 o 
  -6   4  11      939.29      979.57     34.65 o 
  -5   4  11     1470.34     1566.50     39.67 o 
  -4   4  11       35.37       38.25     20.43 o 
  -3   4  11      980.93      918.61     28.62 o 
  -2   4  11      269.09      285.71     19.31 o 
  -1   4  11      181.95      177.09     15.36 o 
   0   4  11        1.89        8.42      9.38 o 
   1   4  11       40.92       43.26     20.99 o 
   2   4  11       60.36       83.74     20.07 o 
   3   4  11      263.05      284.58     32.14 o 
   4   4  11       93.01       95.94     18.50 o 
   5   4  11      135.78      142.33     21.41 o 
   6   4  11     1478.41     1538.46     59.90 o 
   7   4  11       18.39       33.41     15.42 o 
   8   4  11      484.71      458.31     37.67 o 
   9   4  11       68.23       86.27     22.27 o 
  10   4  11      978.27      966.36     57.24 o 
  11   4  11      297.26      316.01     37.28 o 
 -14   5  11       41.10       56.30     39.76 o 
 -13   5  11      186.56      257.92     56.41 o 
 -12   5  11       83.13      150.49     45.64 o 
 -11   5  11     2056.86     2022.11    114.69 o 
 -10   5  11      189.59      162.14     40.79 o 
  -9   5  11     1295.77     1351.65     87.78 o 
  -8   5  11     1332.03     1354.00     60.54 o 
  -7   5  11        6.87        4.39      9.45 o 
  -6   5  11     3399.54     3219.17    206.32 o 
  -5   5  11       68.07       62.52      8.45 o 
  -4   5  11     1497.57     1343.86     97.76 o 
  -3   5  11      257.89      222.19     20.39 o 
  -2   5  11      236.43      253.96     16.05 o 
  -1   5  11      693.00      710.45     17.34 o 
   0   5  11      243.98      251.30     15.07 o 
   1   5  11     1037.60     1041.01     30.63 o 
   2   5  11     1907.38     1983.70     60.24 o 
   3   5  11      124.58       99.57     23.46 o 
   4   5  11     2475.53     2511.89     95.51 o 
   5   5  11     3004.30     3175.55    113.43 o 
   6   5  11       66.88       52.31     21.70 o 
   7   5  11      387.63      360.24     33.26 o 
   8   5  11      113.48       83.56     21.17 o 
   9   5  11      337.40      286.92     32.73 o 
  10   5  11       17.84        5.12     17.85 o 
  11   5  11        7.14       17.07     20.04 o 
 -13   6  11      282.82      337.30     60.74 o 
 -12   6  11      156.43      290.74     59.28 o 
 -11   6  11       47.21       88.55     43.20 o 
 -10   6  11       41.99       76.98     40.58 o 
  -9   6  11       50.33       28.15     34.01 o 
  -8   6  11      825.79      832.34     71.09 o 
  -7   6  11      462.34      322.49     45.37 o 
  -6   6  11      214.07      244.77     42.14 o 
  -5   6  11     1146.89     1148.48     75.38 o 
  -4   6  11      188.51      156.68     33.84 o 
  -3   6  11      159.04      127.67      8.56 o 
  -2   6  11        7.41        1.87     34.72 o 
  -1   6  11     1301.45     1259.20     20.77 o 
   0   6  11      384.59      391.90     18.23 o 
   1   6  11     3237.15     3241.07     52.94 o 
   2   6  11      433.25      375.67     27.77 o 
   3   6  11     1453.40     1467.65     53.94 o 
   4   6  11      726.59      628.71     51.55 o 
   5   6  11      713.78      665.97     54.42 o 
   6   6  11      210.55      189.67     33.35 o 
   7   6  11       91.63       72.70     24.45 o 
   8   6  11      204.50      210.56     38.88 o 
   9   6  11        5.26       10.99     17.25 o 
  10   6  11       52.79       43.57     22.91 o 
 -13   7  11      153.92       63.71     43.53 o 
 -12   7  11      430.00      443.28     69.75 o 
 -11   7  11      378.79      453.00     63.54 o 
 -10   7  11      121.84      119.84     44.12 o 
  -9   7  11       93.37       49.27     30.88 o 
  -8   7  11      102.79      167.33     43.03 o 
  -7   7  11        3.94      -14.23     32.85 o 
  -6   7  11      534.43      648.20     60.48 o 
  -5   7  11      144.71      191.62     38.36 o 
  -4   7  11      167.88      115.72     29.49 o 
  -3   7  11      104.04      114.20     31.02 o 
  -2   7  11      798.75      830.13     29.90 o 
  -1   7  11      176.30      124.95     15.18 o 
   0   7  11     1347.25     1510.61     47.78 o 
   1   7  11       11.27        8.16     11.02 o 
   2   7  11     1223.40     1277.38     59.41 o 
   3   7  11      769.44      706.94     38.92 o 
   4   7  11      420.51      410.05     31.60 o 
   5   7  11      521.51      514.88     51.89 o 
   6   7  11       30.68       48.03     28.52 o 
   7   7  11      456.16      444.00     51.77 o 
   8   7  11       11.96       23.90     25.34 o 
   9   7  11      313.70      386.27     53.76 o 
 -12   8  11       20.51        4.78     36.67 o 
 -11   8  11       35.13       43.57     39.27 o 
 -10   8  11      209.63      257.51     53.31 o 
  -9   8  11      322.78      370.80     57.36 o 
  -8   8  11       32.57       34.41     31.10 o 
  -7   8  11      883.27      932.92     78.90 o 
  -6   8  11      217.59      166.51     39.21 o 
  -5   8  11      459.23      541.50     58.89 o 
  -4   8  11      114.74      117.99     32.47 o 
  -3   8  11      627.00      618.00     58.53 o 
  -2   8  11      104.02       43.28     21.89 o 
  -1   8  11      808.70      789.21     63.74 o 
   0   8  11      546.21      519.29     31.59 o 
   1   8  11     1218.76     1182.08     58.68 o 
   2   8  11      552.27      554.16     35.28 o 
   3   8  11      615.08      589.22     36.90 o 
   4   8  11      373.87      380.37     68.30 o 
   5   8  11       60.80       52.98     17.40 o 
   6   8  11      615.16      565.55     41.11 o 
   7   8  11      416.09      364.12     50.10 o 
   8   8  11      463.47      416.12     55.20 o 
 -10   9  11      242.75      218.08     53.93 o 
  -9   9  11      205.34      171.97     48.67 o 
  -8   9  11      429.81      455.52     63.52 o 
  -7   9  11       89.63       80.34     37.56 o 
  -6   9  11      356.12      352.99     51.47 o 
  -5   9  11        2.62       37.38     25.50 o 
  -4   9  11      427.89      535.05     59.90 o 
  -3   9  11       65.35       52.89     28.71 o 
  -2   9  11      562.87      516.53     56.92 o 
  -1   9  11       40.31       -4.07     26.51 o 
   0   9  11      642.66      563.35     56.59 o 
   1   9  11       52.90       60.72     27.61 o 
   2   9  11      541.15      552.87     36.39 o 
   3   9  11      336.55      370.02     31.43 o 
   4   9  11      331.91      294.38     30.60 o 
   5   9  11      370.86      357.44     33.74 o 
   6   9  11      226.08      210.32     27.96 o 
   7   9  11      341.87      376.38     58.35 o 
  -8  10  11      175.05      187.98     46.47 o 
  -7  10  11     1019.53      991.94     86.04 o 
  -6  10  11      109.97      114.06     37.04 o 
  -5  10  11      928.04     1078.93     84.39 o 
  -4  10  11       28.08       49.56     35.10 o 
  -3  10  11      735.16      702.46     67.92 o 
  -2  10  11       51.38       29.87     26.92 o 
  -1  10  11      336.49      343.64     46.71 o 
   0  10  11      273.40      293.27     45.10 o 
   1  10  11      344.30      377.42     49.43 o 
   2  10  11      286.02      336.61     47.85 o 
   3  10  11      111.68       88.22     29.26 o 
   4  10  11        5.06       26.46     25.42 o 
   5  10  11        9.97       32.35     23.74 o 
  -5  11  11        8.24      -38.04     38.04 o 
  -4  11  11      333.30      316.56     49.32 o 
  -3  11  11       11.48       38.38     30.95 o 
  -2  11  11      465.66      584.57     65.36 o 
  -1  11  11       75.96       26.62     26.60 o 
   0  11  11      241.22      258.62     43.97 o 
   1  11  11      348.52      344.54     49.76 o 
 -16   0  12       62.44       40.05     39.32 o 
 -15   0  12      789.02      760.58     74.96 o 
 -14   0  12     1382.94     1262.34     90.10 o 
 -13   0  12      421.34      399.11     54.11 o 
 -12   0  12      388.32      537.89     56.53 o 
 -11   0  12      304.80      217.21     39.54 o 
 -10   0  12     1408.30     1412.84     79.56 o 
  -9   0  12       18.86       44.01     29.04 o 
  -8   0  12      574.87      601.02     50.16 o 
  -7   0  12      668.31      767.95     53.45 o 
  -6   0  12      814.72      747.42     49.67 o 
  -5   0  12     1553.98     1505.38     45.02 o 
  -4   0  12     2859.22     2874.33     63.73 o 
  -3   0  12      124.74      140.16     14.30 o 
  -2   0  12     6416.62     6432.72     84.98 o 
  -1   0  12     2268.68     2490.02     55.25 o 
   0   0  12     5642.19     5671.67    119.48 o 
   1   0  12      241.25      273.92     31.04 o 
   2   0  12     2944.42     3089.06     96.33 o 
   3   0  12     4467.27     4662.17    124.43 o 
   4   0  12     4260.67     4223.22     76.63 o 
   5   0  12     1901.78     1891.55     52.47 o 
   6   0  12      331.83      323.28     30.65 o 
   7   0  12     1333.32     1521.35     86.44 o 
   8   0  12      721.38      575.63     58.56 o 
   9   0  12      658.38      714.90     66.59 o 
  10   0  12       56.64       74.35     31.40 o 
  11   0  12      136.97      119.26     36.79 o 
  12   0  12       87.24       67.30     28.86 o 
 -16   1  12      122.10      114.96     29.15 o 
 -15   1  12       27.94       57.66     24.26 o 
 -14   1  12      253.20      366.60     37.93 o 
 -13   1  12      357.91      371.57     37.60 o 
 -12   1  12      933.72      805.87     47.46 o 
 -11   1  12      345.18      408.96     36.67 o 
 -10   1  12       52.31       11.15     18.80 o 
  -9   1  12     1729.44     1697.46     58.66 o 
  -8   1  12       22.15       35.14     16.89 o 
  -7   1  12      710.54      617.38     33.44 o 
  -6   1  12     1377.10     1407.47     32.25 o 
  -5   1  12     2343.96     2217.44     39.26 o 
  -4   1  12      316.70      344.01     14.16 o 
  -3   1  12     2606.23     2544.70     42.29 o 
  -2   1  12      424.61      401.47     18.20 o 
  -1   1  12     1126.11      999.69     24.25 o 
   0   1  12      315.71      257.87     26.78 o 
   1   1  12     1257.05     1235.81     41.75 o 
   2   1  12     1880.76     1942.36     75.89 o 
   3   1  12     3863.92     3911.88     80.65 o 
   4   1  12     2207.51     2139.03     69.52 o 
   5   1  12     2548.91     2657.38     51.04 o 
   6   1  12     1707.81     1689.21     61.44 o 
   7   1  12        2.21        2.29     14.96 o 
   8   1  12     1619.91     1780.06     79.79 o 
   9   1  12      201.05      196.49     28.67 o 
  10   1  12      387.17      439.25     39.42 o 
  11   1  12        4.63      -15.83     20.10 o 
  12   1  12      349.12      365.87     38.45 o 
 -15   2  12        5.07       16.49     24.38 o 
 -14   2  12      188.19      185.78     29.50 o 
 -13   2  12      284.03      334.01     34.37 o 
 -12   2  12      142.35      149.18     58.47 o 
 -11   2  12      376.97      375.74     21.94 o 
 -10   2  12      121.44      141.06     24.09 o 
  -9   2  12     1466.03     1490.63     82.62 o 
  -8   2  12     1240.69     1242.73     47.81 o 
  -7   2  12        0.71       -6.31      6.31 o 
  -6   2  12     5034.42     5047.70     46.77 o 
  -5   2  12       93.34      109.26     11.51 o 
  -4   2  12     2586.93     2632.02     55.64 o 
  -3   2  12       51.55       73.27      9.17 o 
  -2   2  12      673.20      588.27     17.28 o 
  -1   2  12      137.08      143.39     10.05 o 
   0   2  12     3052.85     2897.47     47.85 o 
   1   2  12     2267.57     2212.75     74.78 o 
   2   2  12     1121.34     1086.20     42.44 o 
   3   2  12     5377.89     5576.59    103.34 o 
   4   2  12     1478.46     1476.88     53.26 o 
   5   2  12      354.08      330.75     28.24 o 
   6   2  12        1.89        7.98     13.44 o 
   7   2  12     1188.12     1225.95     55.80 o 
   8   2  12      122.60      131.15     24.12 o 
   9   2  12     1311.66     1420.14     65.48 o 
  10   2  12      442.44      421.98     38.77 o 
  11   2  12      850.70      963.89    150.78 o 
 -15   3  12      171.41      178.24     30.54 o 
 -14   3  12      262.92      305.33     32.87 o 
 -13   3  12      222.66      190.00     48.26 o 
 -12   3  12      700.98      781.58     46.13 o 
 -11   3  12     1043.13     1050.36     50.09 o 
 -10   3  12     1123.37     1117.20     49.61 o 
  -9   3  12     4226.26     4321.55     88.63 o 
  -8   3  12      183.04      189.45     22.56 o 
  -7   3  12     1226.39     1205.47     33.40 o 
  -6   3  12      356.56      372.61     19.33 o 
  -5   3  12     4508.51     4586.81     75.00 o 
  -4   3  12       95.90       96.98     23.83 o 
  -3   3  12      680.36      748.96     29.90 o 
  -2   3  12      125.33      114.05     10.15 o 
  -1   3  12     1157.46     1075.44     28.39 o 
   0   3  12      914.80      884.06     34.43 o 
   1   3  12     1133.92     1083.06     51.83 o 
   2   3  12     1370.10     1432.62     64.64 o 
   3   3  12     2498.26     2506.61     66.85 o 
   4   3  12      456.84      429.21     30.71 o 
   5   3  12      108.13      105.01     19.64 o 
   6   3  12      612.62      624.77     39.31 o 
   7   3  12      278.94      317.46     31.29 o 
   8   3  12      857.06      828.76     48.68 o 
   9   3  12       32.20       25.72     16.69 o 
  10   3  12     1616.53     1756.59     75.89 o 
  11   3  12       30.23       26.93     22.59 o 
 -15   4  12       65.60       40.24     41.02 o 
 -14   4  12      114.05      148.00     48.23 o 
 -13   4  12      191.07      277.43     57.67 o 
 -12   4  12      921.18      866.69     46.84 o 
 -11   4  12      334.77      361.01     31.47 o 
 -10   4  12      995.40     1040.37     46.36 o 
  -9   4  12        0.71       19.65     16.42 o 
  -8   4  12      350.35      375.15     27.42 o 
  -7   4  12      558.65      536.47     21.60 o 
  -6   4  12     2752.51     2765.28     58.14 o 
  -5   4  12        0.32       -0.99     14.52 o 
  -4   4  12      976.21     1014.78     66.43 o 
  -3   4  12      286.22      255.50     17.47 o 
  -2   4  12     1920.21     1934.87     33.49 o 
  -1   4  12      900.27      837.28     24.58 o 
   0   4  12     2296.97     2279.82     55.43 o 
   1   4  12     1882.73     1912.78     69.45 o 
   2   4  12      127.33      129.52     22.44 o 
   3   4  12       19.41       17.47     16.90 o 
   4   4  12       24.04       26.84     21.81 o 
   5   4  12     1187.01     1194.42     70.23 o 
   6   4  12        1.65       11.34     22.24 o 
   7   4  12     1848.07     1826.82     70.01 o 
   8   4  12       72.32       47.83     17.83 o 
   9   4  12     1357.99     1455.90     68.11 o 
  10   4  12      133.33      126.84     26.71 o 
  11   4  12       49.90       53.74     23.82 o 
 -14   5  12       33.64       46.89     40.90 o 
 -13   5  12      295.83      295.73     56.62 o 
 -12   5  12      870.52      967.43     87.21 o 
 -11   5  12       76.26      120.85     46.64 o 
 -10   5  12       66.04        6.63     32.39 o 
  -9   5  12     2052.28     2181.58     56.43 o 
  -8   5  12       22.70        9.52     15.51 o 
  -7   5  12       30.29        6.87     17.26 o 
  -6   5  12      976.79      962.07     31.52 o 
  -5   5  12      587.77      483.04     42.94 o 
  -4   5  12       47.31       52.12      9.10 o 
  -3   5  12     1958.60     1886.04     38.62 o 
  -2   5  12       14.57       22.99      6.22 o 
  -1   5  12     4101.77     4204.44     52.33 o 
   0   5  12      493.22      492.75     20.77 o 
   1   5  12     5315.97     5303.03     69.28 o 
   2   5  12        4.15        0.97     11.66 o 
   3   5  12       51.04       86.59     24.10 o 
   4   5  12      171.83      200.24     31.43 o 
   5   5  12      184.47      152.14     28.88 o 
   6   5  12     1074.39     1180.18     86.47 o 
   7   5  12        0.62      -13.00     17.30 o 
   8   5  12      839.27      865.52     51.70 o 
   9   5  12       18.26       20.64     17.72 o 
  10   5  12      167.35      163.47     34.59 o 
 -13   6  12        3.46      -24.75     36.58 o 
 -12   6  12      176.32      156.76     45.15 o 
 -11   6  12      211.02      247.87     54.34 o 
 -10   6  12      257.21      250.82     48.90 o 
  -9   6  12      236.84      234.85     46.81 o 
  -8   6  12      874.03      846.89     71.37 o 
  -7   6  12       62.13       11.90     31.41 o 
  -6   6  12     1266.79     1208.47     80.40 o 
  -5   6  12        6.06       20.90     25.82 o 
  -4   6  12      349.28      378.94     44.89 o 
  -3   6  12       41.16       -9.92     28.13 o 
  -2   6  12      726.07      633.52     38.80 o 
  -1   6  12      114.52      114.95      8.13 o 
   0   6  12     4327.28     4391.17     79.75 o 
   1   6  12      113.72      112.09     17.97 o 
   2   6  12     1228.37     1221.68     48.41 o 
   3   6  12     2885.32     2764.19     74.77 o 
   4   6  12      408.13      361.70     42.73 o 
   5   6  12      586.50      572.89     53.44 o 
   6   6  12       47.02       46.61     24.39 o 
   7   6  12      181.95      209.71     39.18 o 
   8   6  12       85.67       51.70     25.94 o 
   9   6  12      424.22      579.43     48.69 o 
 -12   7  12        0.40       66.66     45.08 o 
 -11   7  12       55.12       40.84     36.71 o 
 -10   7  12        0.88       -2.09     34.01 o 
  -9   7  12       91.94       89.92     35.83 o 
  -8   7  12       40.65       -8.68     29.00 o 
  -7   7  12      698.59      671.86     65.33 o 
  -6   7  12      186.00      247.22     46.22 o 
  -5   7  12      552.50      580.69     61.75 o 
  -4   7  12        6.55       16.26     23.20 o 
  -3   7  12       62.17       29.35     22.93 o 
  -2   7  12        0.89      -26.23     26.23 o 
  -1   7  12       82.40      119.08     14.66 o 
   0   7  12       53.82       60.78     13.84 o 
   1   7  12      173.20      184.65     21.26 o 
   2   7  12     1076.06     1106.69     47.73 o 
   3   7  12      222.95      237.81     29.75 o 
   4   7  12      719.07      760.04     43.07 o 
   5   7  12        0.80      -14.09     16.34 o 
   6   7  12      679.74      713.02     62.47 o 
   7   7  12       62.77       44.32     25.99 o 
   8   7  12       37.34       25.05     23.99 o 
 -11   8  12        2.12       23.28     35.83 o 
 -10   8  12       77.33       87.18     41.05 o 
  -9   8  12        6.47       52.23     35.99 o 
  -8   8  12      122.08       89.66     35.91 o 
  -7   8  12       16.93       26.05     28.60 o 
  -6   8  12       79.69      141.54     40.14 o 
  -5   8  12        0.17       30.74     28.91 o 
  -4   8  12       44.81       68.43     28.15 o 
  -3   8  12      585.12      563.15     57.60 o 
  -2   8  12      495.45      403.39     47.44 o 
  -1   8  12     1334.56     1411.17     85.38 o 
   0   8  12       26.36       86.15     29.99 o 
   1   8  12      262.07      306.09     27.13 o 
   2   8  12        1.13       -0.61     13.48 o 
   3   8  12      370.96      418.90     43.07 o 
   4   8  12       48.93       41.71     17.39 o 
   5   8  12      745.62      743.23     60.15 o 
   6   8  12      141.10       55.95     31.84 o 
   7   8  12       27.80       14.44     21.82 o 
 -10   9  12        7.77      -11.20     35.80 o 
  -9   9  12      130.68      106.44     42.61 o 
  -8   9  12        0.03      -39.91     39.91 o 
  -7   9  12      232.87      308.56     52.46 o 
  -6   9  12       26.42       10.00     33.14 o 
  -5   9  12      202.50      189.08     45.65 o 
  -4   9  12      189.66      262.32     46.98 o 
  -3   9  12      139.11      151.70     38.43 o 
  -2   9  12      812.09      678.15     63.06 o 
  -1   9  12        6.19      -23.95     31.09 o 
   0   9  12      399.11      303.72     44.41 o 
   1   9  12       39.98       17.13     21.89 o 
   2   9  12       43.70       32.50     25.10 o 
   3   9  12        5.28       -0.98     13.05 o 
   4   9  12       51.19       65.04     17.89 o 
   5   9  12        4.18       -9.23     14.91 o 
   6   9  12       32.94       50.07     41.93 o 
  -8  10  12       36.09       19.84     33.30 o 
  -7  10  12      202.94      189.77     48.14 o 
  -6  10  12      186.64      212.44     44.53 o 
  -5  10  12       41.22      -25.38     37.50 o 
  -4  10  12       77.47      108.00     36.65 o 
  -3  10  12        0.71       46.69     31.86 o 
  -2  10  12        0.41       -8.20     25.06 o 
  -1  10  12        0.42       -2.70     25.09 o 
   0  10  12        0.81      -15.95     31.17 o 
   1  10  12      119.89       80.17     27.30 o 
   2  10  12       10.41       30.48     26.18 o 
   3  10  12       66.31       39.99     24.37 o 
   4  10  12       22.90        1.61     24.42 o 
  -3  11  12       11.21       51.46     35.14 o 
  -2  11  12        9.35       13.54     32.77 o 
  -1  11  12      130.51       90.05     35.28 o 
 -15   1  13       87.30       57.06     26.38 o 
 -14   1  13        7.06        4.85     31.58 o 
 -13   1  13      192.25      213.11     34.57 o 
 -12   1  13       30.52       66.18     23.34 o 
 -11   1  13        3.50      -11.77     21.43 o 
 -10   1  13      175.15      182.71     39.38 o 
  -9   1  13       72.16       76.86     32.96 o 
  -8   1  13        0.97       -5.04     16.60 o 
  -7   1  13      189.45      202.78     22.26 o 
  -6   1  13       22.07       17.41      7.94 o 
  -5   1  13      729.89      718.78     23.83 o 
  -4   1  13       30.32       30.87     12.81 o 
  -3   1  13     1073.88     1143.92     30.48 o 
  -2   1  13      252.45      237.07     15.19 o 
  -1   1  13       23.81       21.32      7.43 o 
   0   1  13     1121.47     1306.17     43.64 o 
   1   1  13       44.56       40.23     12.63 o 
   2   1  13        2.77       -5.95     11.48 o 
   3   1  13      338.37      328.63     26.61 o 
   4   1  13       10.63        7.33     12.24 o 
   5   1  13       47.16       45.77     12.40 o 
   6   1  13       35.86       10.48     14.62 o 
   7   1  13      992.81      938.82     50.76 o 
   8   1  13      345.26      309.65     32.97 o 
   9   1  13        0.96      -15.92     17.54 o 
  10   1  13      140.97      142.01     25.98 o 
  11   1  13       25.79       40.34     24.19 o 
 -15   2  13        1.10       -1.18     24.59 o 
 -14   2  13        6.29      -13.45     21.84 o 
 -13   2  13      147.49      151.11     27.63 o 
 -12   2  13      815.64      751.91     47.02 o 
 -11   2  13      563.33      641.54     41.47 o 
 -10   2  13      404.55      350.14     31.91 o 
  -9   2  13      205.32      195.17     25.32 o 
  -8   2  13       23.20       17.72      8.13 o 
  -7   2  13      513.04      500.85     21.65 o 
  -6   2  13      894.01      907.47     23.93 o 
  -5   2  13      131.19      139.64     10.83 o 
  -4   2  13      256.05      232.51     22.96 o 
  -3   2  13     1197.09     1240.93     29.77 o 
  -2   2  13      159.17      151.20     12.54 o 
  -1   2  13      634.53      615.65     19.80 o 
   0   2  13      246.97      290.79     21.86 o 
   1   2  13        3.74       -2.32     14.98 o 
   2   2  13      384.42      376.72     38.80 o 
   3   2  13      602.17      534.90     42.76 o 
   4   2  13       19.23       15.56     12.53 o 
   5   2  13      618.15      653.91     39.56 o 
   6   2  13      180.48      188.45     25.69 o 
   7   2  13       12.79       10.53     14.26 o 
   8   2  13      425.04      429.59     37.34 o 
   9   2  13       66.95       86.17     22.13 o 
  10   2  13        2.13       -7.79     19.60 o 
  11   2  13       39.26       39.44     20.48 o 
 -15   3  13       14.55       86.85     47.48 o 
 -14   3  13       19.19       -0.60     28.21 o 
 -13   3  13       91.68       98.30     29.74 o 
 -12   3  13      627.04      622.52     81.02 o 
 -11   3  13        1.43        7.34     18.93 o 
 -10   3  13      434.90      432.43     34.34 o 
  -9   3  13       14.73        3.21     34.44 o 
  -8   3  13       57.65       66.20     45.27 o 
  -7   3  13       12.92       13.25     11.16 o 
  -6   3  13       36.69       36.26     15.63 o 
  -5   3  13       20.47       30.08     17.65 o 
  -4   3  13      883.14      815.39     33.33 o 
  -3   3  13      276.21      309.69     22.48 o 
  -2   3  13      219.87      208.05     19.11 o 
  -1   3  13      216.23      233.73     15.02 o 
   0   3  13      266.00      286.74     22.33 o 
   1   3  13      663.01      669.26     33.84 o 
   2   3  13        1.77       -7.31     16.71 o 
   3   3  13      687.89      641.25     48.14 o 
   4   3  13      198.95      210.74     41.30 o 
   5   3  13      185.58      185.45     24.26 o 
   6   3  13       36.80       36.87     16.33 o 
   7   3  13      129.02      108.86     22.27 o 
   8   3  13        0.11       13.87     57.81 o 
   9   3  13       76.87       56.40     20.68 o 
  10   3  13       85.57       86.67     24.05 o 
  11   3  13       11.84       19.07     21.22 o 
 -14   4  13       91.48      133.40     47.03 o 
 -13   4  13      184.56      185.27     50.27 o 
 -12   4  13      175.35      192.79     82.03 o 
 -11   4  13      614.97      657.31     41.21 o 
 -10   4  13       42.36       60.44     18.61 o 
  -9   4  13      162.30      128.18     20.50 o 
  -8   4  13        0.69       -8.26     14.97 o 
  -7   4  13      804.38      833.06     36.42 o 
  -6   4  13      110.73      112.04     16.28 o 
  -5   4  13     1381.87     1384.26     41.21 o 
  -4   4  13      257.96      225.65     18.65 o 
  -3   4  13      493.75      469.57     44.57 o 
  -2   4  13      531.90      519.50     34.58 o 
  -1   4  13      590.34      601.44     22.20 o 
   0   4  13      154.93      176.59     20.88 o 
   1   4  13       22.86       18.05     10.97 o 
   2   4  13     1055.84     1034.71     56.73 o 
   3   4  13        3.00       -7.83     16.87 o 
   4   4  13      895.35      742.47     56.24 o 
   5   4  13      651.43      641.02     53.07 o 
   6   4  13       86.84       68.42     35.78 o 
   7   4  13       54.09       46.75     18.44 o 
   8   4  13      158.43      187.15     28.84 o 
   9   4  13       30.75       35.41     20.42 o 
  10   4  13      226.21      165.70     29.53 o 
 -14   5  13        2.43       14.72     36.70 o 
 -13   5  13       38.06       92.96     43.67 o 
 -12   5  13        2.56      -13.89     33.00 o 
 -11   5  13     1686.22     1767.17    110.46 o 
 -10   5  13      277.00      278.49     51.66 o 
  -9   5  13      264.86      222.59     45.25 o 
  -8   5  13       14.04        3.51     12.30 o 
  -7   5  13      396.06      382.82     29.73 o 
  -6   5  13      473.90      531.07     25.37 o 
  -5   5  13        6.05        8.31      9.61 o 
  -4   5  13      717.81      721.53     26.22 o 
  -3   5  13        9.78      -14.09     17.28 o 
  -2   5  13      721.95      740.27     33.54 o 
  -1   5  13      671.91      683.30     23.03 o 
   0   5  13     1074.50      901.96     37.77 o 
   1   5  13      755.59      701.14     35.34 o 
   2   5  13     3110.03     3199.72     76.95 o 
   3   5  13      144.35      131.82     27.12 o 
   4   5  13     1330.92     1228.73     71.05 o 
   5   5  13        4.29        6.54     18.06 o 
   6   5  13       49.92       45.58     23.74 o 
   7   5  13      405.14      452.54     42.07 o 
   8   5  13       70.29      100.67     35.70 o 
   9   5  13      191.43      156.74     33.81 o 
  10   5  13      374.17      418.12     40.97 o 
 -13   6  13      151.61      150.77     48.32 o 
 -12   6  13        1.09       13.62     37.31 o 
 -11   6  13        9.82        2.93     32.89 o 
 -10   6  13       20.30       52.22     36.16 o 
  -9   6  13        8.15       37.59     33.80 o 
  -8   6  13        1.73      -11.75     36.94 o 
  -7   6  13     1224.60     1283.06     86.30 o 
  -6   6  13        1.58       23.09     29.37 o 
  -5   6  13      941.44      885.39     69.41 o 
  -4   6  13       83.62       49.94     23.61 o 
  -3   6  13      305.40      293.13     41.02 o 
  -2   6  13       80.00       60.55      6.72 o 
  -1   6  13      111.77       72.49      8.84 o 
   0   6  13     2432.43     2324.17     81.20 o 
   1   6  13     1279.03     1345.93     49.14 o 
   2   6  13     1958.76     2001.29     62.88 o 
   3   6  13      394.19      402.33     30.73 o 
   4   6  13      587.59      573.70     38.02 o 
   5   6  13        3.46       -1.62     19.31 o 
   6   6  13      330.29      358.50     47.81 o 
   7   6  13      145.45      135.69     33.20 o 
   8   6  13      124.65      140.44     37.04 o 
   9   6  13       73.10       92.99     32.58 o 
 -12   7  13      606.74      705.68     82.06 o 
 -11   7  13       14.85       32.73     36.72 o 
 -10   7  13      164.78      147.42     44.23 o 
  -9   7  13       21.39      -27.45     35.61 o 
  -8   7  13     1258.98     1351.83     94.71 o 
  -7   7  13      264.04      202.03     41.73 o 
  -6   7  13     1141.35     1285.64     86.92 o 
  -5   7  13       47.48        9.71     26.06 o 
  -4   7  13      360.37      384.13     49.32 o 
  -3   7  13       15.58      -15.71     26.36 o 
  -2   7  13       38.17       18.14     27.07 o 
  -1   7  13      227.87      221.12     38.32 o 
   0   7  13      139.70      144.85     17.86 o 
   1   7  13      217.81      204.36     22.19 o 
   2   7  13      861.52      806.46     41.72 o 
   3   7  13      378.68      424.61     33.06 o 
   4   7  13      313.00      293.90     28.66 o 
   5   7  13      347.20      333.59     32.16 o 
   6   7  13        2.45      -16.82     22.03 o 
   7   7  13      161.97       82.30     30.34 o 
   8   7  13      104.07      101.68     37.10 o 
 -11   8  13      222.61      239.05     54.56 o 
 -10   8  13      104.07      128.53     44.83 o 
  -9   8  13       99.36      114.56     41.40 o 
  -8   8  13       85.05       46.24     31.92 o 
  -7   8  13      198.81      335.19     52.47 o 
  -6   8  13       19.88       36.26     34.35 o 
  -5   8  13      537.54      609.11     64.19 o 
  -4   8  13        3.94       21.32     28.11 o 
  -3   8  13     1075.96     1012.61     76.47 o 
  -2   8  13        1.43      -10.88     24.66 o 
  -1   8  13     1072.59     1091.54     78.10 o 
   0   8  13       38.56       52.38     29.29 o 
   1   8  13      675.24      666.60     62.56 o 
   2   8  13      370.18      399.19     43.02 o 
   3   8  13      257.03      238.29     26.51 o 
   4   8  13      298.91      298.36     30.29 o 
   5   8  13      111.20       73.26     19.28 o 
   6   8  13      258.97      194.01     27.27 o 
   7   8  13      112.57       75.06     19.77 o 
  -9   9  13        2.66      -22.73     34.70 o 
  -8   9  13      434.40      458.93     65.74 o 
  -7   9  13        5.24      -39.16     39.16 o 
  -6   9  13      665.19      789.07     75.87 o 
  -5   9  13       92.96      110.36     41.85 o 
  -4   9  13      138.34      168.17     37.20 o 
  -3   9  13      104.79       67.93     31.37 o 
  -2   9  13      723.05      718.80     67.55 o 
  -1   9  13       34.86       38.04     25.51 o 
   0   9  13      175.61      154.66     35.93 o 
   1   9  13      422.41      438.90     54.68 o 
   2   9  13       49.95       60.79     29.80 o 
   3   9  13       44.55       77.29     31.54 o 
   4   9  13        2.58      -10.96     25.45 o 
   5   9  13      561.57      561.20     43.21 o 
  -7  10  13      434.59      431.45     65.72 o 
  -6  10  13       74.75       40.05     31.97 o 
  -5  10  13      322.90      397.78     59.00 o 
  -4  10  13       13.17       13.31     28.18 o 
  -3  10  13      410.35      490.07     61.22 o 
  -2  10  13        1.72      -29.53     29.83 o 
  -1  10  13      448.38      554.11     61.25 o 
   0  10  13      226.47      257.73     46.25 o 
   1  10  13        9.32       -1.22     30.52 o 
   2  10  13      329.51      351.06     51.71 o 
 -15   0  14      602.20      496.29     64.31 o 
 -14   0  14      386.23      454.98     59.87 o 
 -13   0  14      653.71      650.83     66.76 o 
 -12   0  14      382.95      505.58     58.01 o 
 -11   0  14      945.20      955.62     71.92 o 
 -10   0  14      501.86      570.24     56.52 o 
  -9   0  14        0.90       14.34     26.07 o 
  -8   0  14     1252.40     1173.40     68.92 o 
  -7   0  14      212.78      204.66     34.48 o 
  -6   0  14     2600.68     2558.47     58.33 o 
  -5   0  14       89.30       70.83     13.24 o 
  -4   0  14     6522.50     6567.38    142.10 o 
  -3   0  14        2.32       27.98     18.21 o 
  -2   0  14     2624.82     2547.33     88.64 o 
  -1   0  14     6196.82     6181.78    138.79 o 
   0   0  14     5333.62     5709.42    129.06 o 
   1   0  14     1155.69     1192.96     63.70 o 
   2   0  14      806.82      769.99     53.55 o 
   3   0  14     1086.26     1118.50     66.91 o 
   4   0  14      217.09      204.08     33.90 o 
   5   0  14      827.74      886.04     65.41 o 
   6   0  14      409.74      390.50     46.69 o 
   7   0  14     1034.67     1097.51     77.43 o 
   8   0  14       25.38       59.06     30.23 o 
   9   0  14     1489.58     1763.05    106.39 o 
  10   0  14      127.67      125.76     38.18 o 
  11   0  14       35.83       55.86     28.50 o 
 -15   1  14       39.51       66.99     28.47 o 
 -14   1  14      127.00      196.05     33.27 o 
 -13   1  14      664.57      708.81     48.72 o 
 -12   1  14      608.11      563.75     43.15 o 
 -11   1  14      665.99      777.84     61.84 o 
 -10   1  14      141.61      129.22     23.95 o 
  -9   1  14     2170.86     2157.44     67.99 o 
  -8   1  14        6.96        1.72     18.28 o 
  -7   1  14     2292.04     2277.65     44.84 o 
  -6   1  14       17.47        9.33      9.37 o 
  -5   1  14     2724.29     2605.32     46.24 o 
  -4   1  14      299.51      261.87     15.90 o 
  -3   1  14     3508.75     3459.31     54.53 o 
  -2   1  14     1137.54     1172.29     33.00 o 
  -1   1  14      328.89      315.32     19.05 o 
   0   1  14     2963.67     3116.64     69.27 o 
   1   1  14     2582.16     2700.37     66.48 o 
   2   1  14      454.10      455.72     30.51 o 
   3   1  14      915.90      859.98     42.44 o 
   4   1  14     2941.36     3047.32    104.56 o 
   5   1  14     1135.41     1127.24     51.77 o 
   6   1  14     2687.05     2867.47     86.23 o 
   7   1  14        4.69        5.07     15.80 o 
   8   1  14     1852.07     1951.24     76.59 o 
   9   1  14       90.41       70.40     21.26 o 
  10   1  14      644.49      617.26     48.65 o 
 -15   2  14      218.24      222.49     34.84 o 
 -14   2  14      354.75      370.65     43.41 o 
 -13   2  14       27.65       13.16     20.41 o 
 -12   2  14      463.58      572.31     43.45 o 
 -11   2  14       46.50       64.05     22.04 o 
 -10   2  14       43.22       51.92     19.79 o 
  -9   2  14       90.49      111.74     22.27 o 
  -8   2  14     1146.49     1118.53     47.15 o 
  -7   2  14      209.05      187.40     21.57 o 
  -6   2  14     6486.35     6594.39     73.72 o 
  -5   2  14      112.69      104.38     10.30 o 
  -4   2  14     2517.12     2519.03     52.02 o 
  -3   2  14      260.78      275.07     16.48 o 
  -2   2  14     1106.43     1092.22     30.71 o 
  -1   2  14      813.36      786.90     29.30 o 
   0   2  14     2195.82     2206.61     58.66 o 
   1   2  14     1012.59     1021.30     56.09 o 
   2   2  14     2225.96     2339.00     77.33 o 
   3   2  14     1936.37     1867.27     61.47 o 
   4   2  14      188.12      171.21     22.51 o 
   5   2  14     1190.49     1208.64     54.13 o 
   6   2  14       24.51        9.91     15.41 o 
   7   2  14     1458.72     1450.96     63.84 o 
   8   2  14        0.89      -18.74     18.74 o 
   9   2  14     1147.21     1179.93     62.81 o 
  10   2  14      132.32      117.66     42.12 o 
 -15   3  14      231.64      165.27     51.17 o 
 -14   3  14       87.45      160.04     48.43 o 
 -13   3  14       62.93       89.42     25.55 o 
 -12   3  14      333.40      315.80     33.82 o 
 -11   3  14      187.57      233.11     29.52 o 
 -10   3  14      114.04       95.05     21.12 o 
  -9   3  14      457.87      502.41     54.25 o 
  -8   3  14       18.79      -10.88     54.97 o 
  -7   3  14     1175.06     1103.33     44.31 o 
  -6   3  14      755.23      734.92     35.58 o 
  -5   3  14     7177.27     7190.27    126.28 o 
  -4   3  14        1.84      -14.23     14.23 o 
  -3   3  14     3189.78     3383.91     85.56 o 
  -2   3  14      478.51      438.18     19.61 o 
  -1   3  14      930.02     1010.17     30.55 o 
   0   3  14     1369.71     1324.79     45.64 o 
   1   3  14     1008.49     1024.48     42.12 o 
   2   3  14       44.28       47.74     17.18 o 
   3   3  14      405.29      459.25     42.00 o 
   4   3  14      140.36      134.50     20.37 o 
   5   3  14      126.68      157.39     23.20 o 
   6   3  14      409.89      430.78     35.28 o 
   7   3  14        9.86       23.76     17.30 o 
   8   3  14      904.47      958.27     55.92 o 
   9   3  14       60.89       66.47     21.58 o 
  10   3  14      635.79      697.50     68.28 o 
 -14   4  14      295.83      289.40     59.35 o 
 -13   4  14      330.38      275.07     58.69 o 
 -12   4  14     4096.94     4107.14    167.02 o 
 -11   4  14       25.23      121.97     42.45 o 
 -10   4  14     1033.29     1084.25     48.17 o 
  -9   4  14       76.98       75.64     19.08 o 
  -8   4  14      276.71      268.53     24.74 o 
  -7   4  14        0.37       28.60     14.74 o 
  -6   4  14      368.85      340.19     24.72 o 
  -5   4  14        0.53       -1.44     20.89 o 
  -4   4  14     1777.10     1757.14     48.24 o 
  -3   4  14      291.07      214.35     18.51 o 
  -2   4  14     1085.01     1062.79     28.35 o 
  -1   4  14      378.26      344.54     18.33 o 
   0   4  14      237.06      241.84     22.29 o 
   1   4  14     2989.83     3016.36     72.64 o 
   2   4  14      536.21      521.92     32.91 o 
   3   4  14     1312.86     1393.94     73.13 o 
   4   4  14     1511.98     1632.54     81.95 o 
   5   4  14     1014.97     1084.36     57.64 o 
   6   4  14       16.24        4.25     15.38 o 
   7   4  14      806.79      810.15     50.11 o 
   8   4  14        0.63       -9.50     17.16 o 
   9   4  14      722.66      729.30     51.60 o 
 -13   5  14      455.04      345.43     61.46 o 
 -12   5  14      770.20      986.42     91.18 o 
 -11   5  14     1159.10     1135.42     94.14 o 
 -10   5  14      551.24      593.41     67.13 o 
  -9   5  14     1009.92      986.53     79.97 o 
  -8   5  14      549.03      469.09     55.92 o 
  -7   5  14      178.86      231.57     44.42 o 
  -6   5  14       95.67       82.03     13.86 o 
  -5   5  14      551.22      545.68     25.48 o 
  -4   5  14      188.11      205.28     40.51 o 
  -3   5  14     1108.30     1091.91     35.01 o 
  -2   5  14       99.44       97.29      9.64 o 
  -1   5  14       62.78       58.79      9.73 o 
   0   5  14     2959.57     2789.42     66.77 o 
   1   5  14      450.85      413.33     28.49 o 
   2   5  14       18.30       11.63     14.10 o 
   3   5  14      121.64       91.77     19.22 o 
   4   5  14     1451.05     1445.82     78.54 o 
   5   5  14      345.60      289.31     42.10 o 
   6   5  14      854.15      836.10     68.71 o 
   7   5  14        2.65       18.43     16.99 o 
   8   5  14      367.44      424.32     39.72 o 
   9   5  14       61.06       41.71     19.82 o 
 -13   6  14       31.02      111.76     48.43 o 
 -12   6  14        1.98       92.14     46.13 o 
 -11   6  14      308.97      252.17     51.78 o 
 -10   6  14        4.56       25.63     33.42 o 
  -9   6  14       27.99       20.83     31.95 o 
  -8   6  14      783.99      808.66     73.82 o 
  -7   6  14      205.71      301.70     53.30 o 
  -6   6  14     1499.89     1657.30     96.48 o 
  -5   6  14      253.81      315.42     45.84 o 
  -4   6  14      161.64      149.29     32.57 o 
  -3   6  14       10.29      -17.25     29.62 o 
  -2   6  14      530.34      529.41     54.77 o 
  -1   6  14        3.87        6.91      7.00 o 
   0   6  14     1522.04     1515.95     50.47 o 
   1   6  14       59.03       39.06     14.48 o 
   2   6  14     2174.88     2169.15     67.46 o 
   3   6  14      766.88      782.56     42.71 o 
   4   6  14      107.96      100.53     18.38 o 
   5   6  14      127.36      188.15     35.79 o 
   6   6  14        0.42      -13.45     19.80 o 
   7   6  14      625.51      687.60     66.68 o 
   8   6  14       63.64       69.76     31.08 o 
 -12   7  14      175.22      204.63     52.75 o 
 -11   7  14        2.86      -45.12     45.12 o 
 -10   7  14      243.95      184.63     47.42 o 
  -9   7  14      861.16      815.06     79.52 o 
  -8   7  14       52.17       49.04     34.64 o 
  -7   7  14      837.81     1034.53     83.94 o 
  -6   7  14       99.66      145.05     39.47 o 
  -5   7  14      574.03      597.29     61.89 o 
  -4   7  14      191.62      200.81     39.67 o 
  -3   7  14      160.17      168.20     34.99 o 
  -2   7  14       43.69       -8.33     28.81 o 
  -1   7  14      289.36      261.45     43.75 o 
   0   7  14       10.88       30.39     24.45 o 
   1   7  14      834.56      855.14     42.21 o 
   2   7  14      636.55      619.34     37.92 o 
   3   7  14      100.04      136.52     22.87 o 
   4   7  14      911.67      893.36     48.74 o 
   5   7  14       94.20       98.21     20.04 o 
   6   7  14      438.82      501.17     55.17 o 
   7   7  14        1.82      -21.77     21.77 o 
 -10   8  14      168.64      159.97     50.65 o 
  -9   8  14       32.09      -12.67     40.60 o 
  -8   8  14      212.91      297.14     51.86 o 
  -7   8  14       96.69      101.68     33.56 o 
  -6   8  14      102.18      116.73     35.40 o 
  -5   8  14       40.24       38.66     31.56 o 
  -4   8  14      276.02      220.41     42.54 o 
  -3   8  14      558.21      465.68     57.22 o 
  -2   8  14      237.95      233.95     44.69 o 
  -1   8  14      587.53      508.66     56.96 o 
   0   8  14       20.30       47.65     28.74 o 
   1   8  14      348.41      318.08     47.77 o 
   2   8  14       13.07       24.73     28.97 o 
   3   8  14      332.83      306.65     47.06 o 
   4   8  14       20.12        9.84     15.07 o 
   5   8  14       24.31       23.41     24.77 o 
   6   8  14        0.09        6.95     18.15 o 
  -9   9  14       35.88      -17.44     42.83 o 
  -8   9  14       90.54      127.84     42.06 o 
  -7   9  14        3.35        6.73     37.40 o 
  -6   9  14       85.38      155.99     42.69 o 
  -5   9  14        7.92       24.71     30.25 o 
  -4   9  14      269.64      229.99     46.21 o 
  -3   9  14      437.46      446.54     57.24 o 
  -2   9  14       83.18       -9.41     29.54 o 
  -1   9  14      106.86       70.03     27.49 o 
   0   9  14       73.24       70.09     26.67 o 
   1   9  14        4.89       49.75     29.87 o 
   2   9  14      110.96      104.24     36.02 o 
   3   9  14       60.15       75.58     32.53 o 
   4   9  14        1.05      -20.44     25.79 o 
  -6  10  14       23.23       15.15     35.43 o 
  -5  10  14      108.69       93.99     36.52 o 
  -4  10  14       32.93       71.18     34.09 o 
  -3  10  14      112.98       59.68     29.46 o 
  -2  10  14        0.43        2.59     26.14 o 
  -1  10  14        4.31       16.65     28.33 o 
   0  10  14       22.38      -28.86     28.86 o 
   1  10  14       16.22      -31.78     32.25 o 
 -15   1  15        4.27      -17.82     23.14 o 
 -14   1  15       29.76       12.16     29.65 o 
 -13   1  15      322.18      326.27     36.37 o 
 -12   1  15        0.05        9.32     28.91 o 
 -11   1  15      581.86      579.65     50.33 o 
 -10   1  15       39.23       55.63     22.81 o 
  -9   1  15      329.84      350.49     33.35 o 
  -8   1  15      286.34      230.48     32.61 o 
  -7   1  15       76.33      102.84     23.65 o 
  -6   1  15        9.16       16.19      8.85 o 
  -5   1  15        0.92       -4.38      8.47 o 
  -4   1  15      106.30       88.31     10.60 o 
  -3   1  15      386.43      377.05     40.31 o 
  -2   1  15       14.42       25.56     16.70 o 
  -1   1  15      606.48      601.82     26.30 o 
   0   1  15       12.17       -5.32     11.69 o 
   1   1  15       42.70       27.45     13.16 o 
   2   1  15       99.01      100.00     18.53 o 
   3   1  15       35.42       19.30     14.29 o 
   4   1  15      139.22      121.69     28.82 o 
   5   1  15      819.65      764.49     44.65 o 
   6   1  15      121.66       79.68     19.47 o 
   7   1  15      313.74      275.56     31.44 o 
   8   1  15        3.02       -8.29     27.11 o 
   9   1  15       66.57       63.06     23.32 o 
  10   1  15       23.30       11.87     18.55 o 
 -15   2  15        2.30       19.82     50.18 o 
 -14   2  15       91.23      144.39     29.52 o 
 -13   2  15        4.48       -4.27     25.06 o 
 -12   2  15      714.00      713.66     48.09 o 
 -11   2  15       30.86       15.64     20.29 o 
 -10   2  15        0.21       -0.38     19.65 o 
  -9   2  15       24.96       23.03     18.02 o 
  -8   2  15       20.39       -4.76     32.09 o 
  -7   2  15      279.92      269.93     26.49 o 
  -6   2  15     1777.35     1849.64     37.09 o 
  -5   2  15       58.47       36.95      8.53 o 
  -4   2  15      648.49      621.92     22.93 o 
  -3   2  15     1071.64     1091.61     31.46 o 
  -2   2  15      179.79      196.42     21.67 o 
  -1   2  15        1.39      -10.01     10.01 o 
   0   2  15      347.85      326.80     25.16 o 
   1   2  15      255.73      194.91     28.60 o 
   2   2  15       24.76       19.24     24.36 o 
   3   2  15      111.06      127.09     20.56 o 
   4   2  15      558.88      557.55     37.28 o 
   5   2  15       47.51       16.15     14.74 o 
   6   2  15     1251.89     1300.35     81.29 o 
   7   2  15        5.78        2.16     15.98 o 
   8   2  15      171.19      139.29     25.32 o 
   9   2  15        0.01        7.03     27.53 o 
  10   2  15       56.41       59.15     24.74 o 
 -14   3  15       28.68       80.83     44.21 o 
 -13   3  15      236.40      239.29     36.01 o 
 -12   3  15      470.60      481.02     39.78 o 
 -11   3  15       13.70       -5.26     19.65 o 
 -10   3  15       64.40       44.74     19.33 o 
  -9   3  15       15.65       11.90     18.53 o 
  -8   3  15      164.84      135.35     31.73 o 
  -7   3  15       64.48       75.03     18.19 o 
  -6   3  15      901.58      928.72     40.87 o 
  -5   3  15      103.71       89.26     17.14 o 
  -4   3  15     1311.28     1298.71     58.63 o 
  -3   3  15        0.64       34.87     14.23 o 
  -2   3  15      288.70      306.57     18.04 o 
  -1   3  15      272.60      266.79     18.00 o 
   0   3  15      180.88      197.19     20.17 o 
   1   3  15      461.28      444.55     29.45 o 
   2   3  15      264.93      219.01     30.70 o 
   3   3  15        0.89      -22.26     22.26 o 
   4   3  15      502.36      492.36     35.62 o 
   5   3  15      123.23       89.30     18.47 o 
   6   3  15      326.22      302.67     31.79 o 
   7   3  15       72.65       73.50     34.92 o 
   8   3  15       18.57        9.79     21.35 o 
   9   3  15      245.65      214.19     32.60 o 
 -14   4  15        3.81       80.21     45.48 o 
 -13   4  15      480.77      543.00     72.14 o 
 -12   4  15       40.25      123.91     52.97 o 
 -11   4  15        6.91       -6.55     31.33 o 
 -10   4  15       13.69      -10.83     31.73 o 
  -9   4  15      120.24      114.00     21.55 o 
  -8   4  15        0.24      -15.56     15.56 o 
  -7   4  15       32.07       44.72     16.40 o 
  -6   4  15      108.34      115.54     17.63 o 
  -5   4  15      536.02      526.80     47.92 o 
  -4   4  15       13.69       -0.33     25.81 o 
  -3   4  15      218.15      237.52     20.59 o 
  -2   4  15        9.02        3.52      7.61 o 
  -1   4  15     1517.28     1532.81     38.08 o 
   0   4  15      804.66      802.57     37.46 o 
   1   4  15      262.70      256.52     39.43 o 
   2   4  15     1212.31     1205.50     49.99 o 
   3   4  15     1077.36     1090.67     66.53 o 
   4   4  15       30.68       33.11     20.96 o 
   5   4  15      834.70      830.66     48.54 o 
   6   4  15       56.22       53.40     28.25 o 
   7   4  15        6.82       12.07     16.26 o 
   8   4  15      199.51      207.81     30.19 o 
   9   4  15       43.57       46.82     38.90 o 
 -13   5  15       14.30        5.18     39.66 o 
 -12   5  15      149.51      173.36     50.90 o 
 -11   5  15      243.49      273.49     53.69 o 
 -10   5  15      248.76      286.11     54.17 o 
  -9   5  15        0.75      -27.75     35.98 o 
  -8   5  15       73.72       55.06     32.11 o 
  -7   5  15       74.11       78.56     33.35 o 
  -6   5  15       89.50      127.38     34.72 o 
  -5   5  15       21.86       16.66     22.87 o 
  -4   5  15      327.13      360.71     26.49 o 
  -3   5  15        8.40      -11.77     18.93 o 
  -2   5  15      562.15      549.30     20.92 o 
  -1   5  15      145.71      142.54     12.70 o 
   0   5  15      278.01      259.24     32.17 o 
   1   5  15      297.57      235.35     26.31 o 
   2   5  15     1318.99     1298.16     52.84 o 
   3   5  15      707.75      684.63     40.66 o 
   4   5  15      189.55      164.63     30.86 o 
   5   5  15       38.54       58.86     24.97 o 
   6   5  15        0.34        7.03     21.30 o 
   7   5  15      195.13      220.50     38.87 o 
   8   5  15       30.24       21.20     18.37 o 
 -12   6  15       20.30       29.35     40.95 o 
 -11   6  15      207.74      211.36     49.58 o 
 -10   6  15      585.56      639.27     72.71 o 
  -9   6  15       45.17       45.33     32.48 o 
  -8   6  15       44.61      -16.20     37.03 o 
  -7   6  15      811.54      883.84     75.51 o 
  -6   6  15        2.89       -6.06     28.32 o 
  -5   6  15      545.60      543.76     57.56 o 
  -4   6  15      155.25      103.23     30.50 o 
  -3   6  15      273.01      247.40     40.32 o 
  -2   6  15       33.03       45.60     26.37 o 
  -1   6  15       84.94       74.20     30.26 o 
   0   6  15       60.26       57.07     13.95 o 
   1   6  15     1100.59     1169.69     56.18 o 
   2   6  15      842.99      862.17     44.71 o 
   3   6  15      340.96      357.74     30.85 o 
   4   6  15      172.89      137.09     21.15 o 
   5   6  15       51.41       30.94     21.86 o 
   6   6  15      294.69      330.92     46.93 o 
   7   6  15        2.00       24.92     24.32 o 
 -11   7  15      573.92      494.28     70.89 o 
 -10   7  15        5.16       19.33     36.52 o 
  -9   7  15       91.64      114.28     41.29 o 
  -8   7  15      712.59      725.25     74.87 o 
  -7   7  15       11.82       75.92     36.14 o 
  -6   7  15      416.33      462.40     58.91 o 
  -5   7  15       63.10       43.93     31.78 o 
  -4   7  15      697.90      803.25     70.54 o 
  -3   7  15      443.88      334.13     47.40 o 
  -2   7  15      426.53      382.34     49.48 o 
  -1   7  15      129.48      186.62     38.41 o 
   0   7  15      308.46      338.75     48.72 o 
   1   7  15      697.59      632.65     63.35 o 
   2   7  15      969.83      855.57     45.70 o 
   3   7  15      146.44      162.14     23.10 o 
   4   7  15      707.30      617.73     42.67 o 
   5   7  15      175.61      175.45     27.19 o 
   6   7  15       36.73       24.65     18.51 o 
 -10   8  15       22.29       47.98     43.62 o 
  -9   8  15       65.33      110.97     40.59 o 
  -8   8  15       61.86       41.01     31.93 o 
  -7   8  15      465.92      483.15     64.10 o 
  -6   8  15        4.48       53.57     33.20 o 
  -5   8  15      953.71      983.27     83.33 o 
  -4   8  15        5.54       26.91     25.44 o 
  -3   8  15      337.37      346.04     50.65 o 
  -2   8  15       26.83      -32.70     33.09 o 
  -1   8  15      376.35      301.38     46.63 o 
   0   8  15       15.72       22.16     26.64 o 
   1   8  15     1137.84     1145.62     84.76 o 
   2   8  15       62.28       69.30     33.60 o 
   3   8  15      147.32      113.84     33.06 o 
   4   8  15      251.30      152.29     36.84 o 
   5   8  15        3.13       -1.18     15.90 o 
  -8   9  15      332.90      383.89     61.57 o 
  -7   9  15        4.62      -21.83     35.12 o 
  -6   9  15      742.01      804.75     79.80 o 
  -5   9  15       12.30       37.00     33.60 o 
  -4   9  15      182.62      225.98     47.87 o 
  -3   9  15        0.91      -31.83     31.83 o 
  -2   9  15      326.50      404.12     54.55 o 
  -1   9  15       38.20        0.42     29.69 o 
   0   9  15      236.72      216.36     43.85 o 
   1   9  15      155.30      222.76     44.89 o 
   2   9  15      344.99      391.31     55.88 o 
   3   9  15       42.19       58.05     30.73 o 
  -3  10  15      243.54      265.42     50.08 o 
  -2  10  15        6.64       -6.81     29.59 o 
 -14   0  16       49.00      105.81     39.16 o 
 -13   0  16      183.49      180.82     43.13 o 
 -12   0  16      494.96      560.27     61.21 o 
 -11   0  16      784.59      815.24     70.91 o 
 -10   0  16     1979.31     2042.21    102.28 o 
  -9   0  16       17.58        2.07     24.79 o 
  -8   0  16      894.06      909.62     64.14 o 
  -7   0  16      289.51      297.67     39.63 o 
  -6   0  16     1212.47     1223.11     69.39 o 
  -5   0  16      134.15      130.69     26.82 o 
  -4   0  16      777.07      760.50     53.45 o 
  -3   0  16       38.54       72.78     24.66 o 
  -2   0  16       92.47       76.01     22.03 o 
  -1   0  16     1088.47     1193.47     68.65 o 
   0   0  16      497.57      473.04     31.00 o 
   1   0  16     2421.14     2384.48     96.13 o 
   2   0  16      592.66      572.95     50.99 o 
   3   0  16     2132.66     2072.74     96.97 o 
   4   0  16      104.37      149.28     32.84 o 
   5   0  16       45.97       62.88     26.79 o 
   6   0  16       20.05       33.36     20.12 o 
   7   0  16     1022.47     1001.44     79.18 o 
   8   0  16       16.56        4.03     21.75 o 
   9   0  16     1060.98     1262.10     95.04 o 
 -14   1  16       32.10       31.00     33.96 o 
 -13   1  16      245.66      281.15     41.40 o 
 -12   1  16      324.71      364.38     37.85 o 
 -11   1  16      408.65      520.13     41.40 o 
 -10   1  16      234.18      223.70     28.92 o 
  -9   1  16     2476.80     2572.16     76.35 o 
  -8   1  16       68.78       46.54     18.03 o 
  -7   1  16     1066.48     1132.05     66.47 o 
  -6   1  16       83.47       82.15     26.12 o 
  -5   1  16     2150.78     2216.95     46.71 o 
  -4   1  16      211.03      168.11     19.26 o 
  -3   1  16      966.46      958.32     45.31 o 
  -2   1  16      410.14      391.37     28.72 o 
  -1   1  16     1734.26     1794.74     58.49 o 
   0   1  16     2578.52     2589.51     56.33 o 
   1   1  16     1136.12     1217.61     48.79 o 
   2   1  16     1683.65     1664.12     58.50 o 
   3   1  16      757.01      688.87     40.25 o 
   4   1  16       81.04       81.15     19.06 o 
   5   1  16        1.06       -3.37     15.36 o 
   6   1  16      521.79      553.78     41.00 o 
   7   1  16        7.59       11.19     16.50 o 
   8   1  16      830.29      901.85     78.89 o 
   9   1  16        7.44        2.61     22.24 o 
 -14   2  16      381.13      397.43     40.47 o 
 -13   2  16        4.84        2.84     21.17 o 
 -12   2  16      460.67      516.67     41.62 o 
 -11   2  16       76.91       27.05     51.80 o 
 -10   2  16      840.29      944.33     49.85 o 
  -9   2  16      101.49      122.79     26.70 o 
  -8   2  16      155.80      193.14     24.61 o 
  -7   2  16      389.58      331.92     27.79 o 
  -6   2  16      717.66      788.13     40.10 o 
  -5   2  16      142.17      149.31     20.44 o 
  -4   2  16      402.66      439.93     20.55 o 
  -3   2  16       38.15       34.86      8.85 o 
  -2   2  16     2119.44     2258.43     63.52 o 
  -1   2  16        5.97        1.20      9.73 o 
   0   2  16     3583.95     3740.79     82.05 o 
   1   2  16      616.94      627.23     36.41 o 
   2   2  16      622.91      624.21     37.53 o 
   3   2  16     1109.20     1153.02     51.44 o 
   4   2  16     1026.72      930.43     49.27 o 
   5   2  16       16.85        9.98     15.04 o 
   6   2  16       18.74       -5.81     15.71 o 
   7   2  16      640.99      717.51     48.53 o 
   8   2  16       90.02       61.72     20.27 o 
   9   2  16      516.60      563.07     47.33 o 
 -14   3  16        1.34       37.19     41.56 o 
 -13   3  16       43.25      101.26     42.01 o 
 -12   3  16      140.50      127.48     25.91 o 
 -11   3  16      342.32      334.75     33.61 o 
 -10   3  16       88.21       63.78     19.60 o 
  -9   3  16      695.23      748.90     49.57 o 
  -8   3  16        8.81       17.75     17.21 o 
  -7   3  16      227.32      171.93     36.07 o 
  -6   3  16     1992.35     2073.07     60.66 o 
  -5   3  16     1025.15     1012.90     42.85 o 
  -4   3  16      141.75      131.84     17.54 o 
  -3   3  16     2001.25     2124.88     59.95 o 
  -2   3  16      179.68      222.48     22.31 o 
  -1   3  16       97.24       91.23     12.27 o 
   0   3  16       26.20       33.85     16.34 o 
   1   3  16       90.26       84.00     15.77 o 
   2   3  16      423.64      446.00     43.17 o 
   3   3  16      515.28      453.98     45.68 o 
   4   3  16      928.77      882.68     48.47 o 
   5   3  16      786.80      779.32     47.27 o 
   6   3  16      315.98      331.98     34.17 o 
   7   3  16        6.36        7.02     15.82 o 
   8   3  16      426.46      412.63     40.50 o 
   9   3  16       47.21       43.28     18.91 o 
 -13   4  16      385.84      394.48     68.68 o 
 -12   4  16     1041.89      920.92     86.14 o 
 -11   4  16       19.90       -6.04     35.25 o 
 -10   4  16      115.23       88.52     33.25 o 
  -9   4  16        0.27      -37.29     38.76 o 
  -8   4  16      568.89      611.30     36.55 o 
  -7   4  16       22.58       16.88     14.95 o 
  -6   4  16     1553.50     1633.52     52.52 o 
  -5   4  16       24.91       46.56     13.94 o 
  -4   4  16      933.51      933.37     38.86 o 
  -3   4  16        3.48       18.61     10.93 o 
  -2   4  16      700.36      724.71     30.18 o 
  -1   4  16      264.25      264.45     17.79 o 
   0   4  16       81.43       67.56     14.71 o 
   1   4  16     1019.77     1087.75     47.05 o 
   2   4  16       55.24       37.81     20.42 o 
   3   4  16     2357.26     2450.15    100.32 o 
   4   4  16      225.79      167.15     32.29 o 
   5   4  16      616.95      719.00     61.94 o 
   6   4  16      231.42      198.67     52.08 o 
   7   4  16      757.90      826.57     69.57 o 
   8   4  16        1.53       51.03     18.60 o 
 -13   5  16       90.90      208.08     56.60 o 
 -12   5  16       36.77       -1.34     37.49 o 
 -11   5  16      530.97      602.78     74.32 o 
 -10   5  16       97.47       98.68     38.88 o 
  -9   5  16      480.14      411.54     56.42 o 
  -8   5  16       20.24       -3.02     31.59 o 
  -7   5  16      887.20     1111.08     82.73 o 
  -6   5  16       16.17       13.24     27.96 o 
  -5   5  16     1833.80     1781.56     99.52 o 
  -4   5  16        3.97      -17.71     28.52 o 
  -3   5  16      114.39       79.19     13.38 o 
  -2   5  16      176.49      214.43     20.58 o 
  -1   5  16      113.00       91.40     11.89 o 
   0   5  16      234.08      263.29     24.30 o 
   1   5  16       88.66       73.33     32.45 o 
   2   5  16      321.22      345.59     29.90 o 
   3   5  16      124.29      136.24     22.69 o 
   4   5  16      996.15     1093.67     72.58 o 
   5   5  16        6.83        5.68     20.20 o 
   6   5  16      571.14      532.20     57.97 o 
   7   5  16        8.39        6.28     24.67 o 
 -12   6  16        3.52      -21.93     40.29 o 
 -11   6  16      208.03       93.07     42.48 o 
 -10   6  16       12.84        6.48     34.38 o 
  -9   6  16        5.25       11.35     34.13 o 
  -8   6  16      348.85      360.59     55.40 o 
  -7   6  16       24.87       69.42     33.52 o 
  -6   6  16      367.20      446.15     57.28 o 
  -5   6  16        1.45      -19.68     26.37 o 
  -4   6  16      138.47      106.13     31.71 o 
  -3   6  16      288.77      282.46     43.78 o 
  -2   6  16      304.08      247.54     41.87 o 
  -1   6  16       40.16       46.54     24.24 o 
   0   6  16       64.26      107.57     34.46 o 
   1   6  16      230.60      252.02     25.80 o 
   2   6  16       58.26       43.39     16.13 o 
   3   6  16      520.24      598.84     40.90 o 
   4   6  16        4.65       -1.83     17.28 o 
   5   6  16      548.54      522.34     40.24 o 
   6   6  16        0.58      -17.53     22.45 o 
 -10   7  16        2.26      -10.96     38.47 o 
  -9   7  16      511.97      461.99     66.16 o 
  -8   7  16        0.29       45.65     35.14 o 
  -7   7  16      444.59      573.60     67.06 o 
  -6   7  16      272.97      216.43     44.04 o 
  -5   7  16      351.73      381.80     53.35 o 
  -4   7  16      322.89      334.10     50.62 o 
  -3   7  16       60.67       58.74     28.44 o 
  -2   7  16      299.62      240.03     42.24 o 
  -1   7  16     1723.55     1788.08    103.09 o 
   0   7  16      474.19      497.77     60.56 o 
   1   7  16     1534.75     1491.68     96.93 o 
   2   7  16        9.50       23.68     29.50 o 
   3   7  16       29.91        5.29     25.54 o 
   4   7  16      162.38      139.57     25.92 o 
   5   7  16        0.12      -20.83     21.03 o 
  -9   8  16      113.83       28.45     36.64 o 
  -8   8  16      110.43       79.92     34.28 o 
  -7   8  16      288.19      278.56     54.19 o 
  -6   8  16      387.88      449.79     64.79 o 
  -5   8  16       18.56       10.07     26.90 o 
  -4   8  16       28.94       43.55     30.57 o 
  -3   8  16      154.22       97.45     33.04 o 
  -2   8  16      124.72       47.03     27.14 o 
  -1   8  16       69.49       69.61     31.22 o 
   0   8  16      726.12      677.92     69.32 o 
   1   8  16        1.31       24.56     27.36 o 
   2   8  16       42.22       72.23     31.54 o 
   3   8  16      252.29      303.53     52.43 o 
   4   8  16        0.22        4.36     25.85 o 
  -7   9  16        2.01      -38.21     38.21 o 
  -6   9  16        9.50      103.77     46.45 o 
  -5   9  16        3.01       40.48     37.51 o 
  -4   9  16        2.89      -13.32     28.25 o 
  -3   9  16        5.82       26.98     27.64 o 
  -2   9  16      161.05      212.27     47.19 o 
  -1   9  16      130.92       91.50     31.83 o 
   0   9  16      165.51      152.35     39.62 o 
   1   9  16       47.89       70.94     35.68 o 
 -14   1  17       10.86        5.27     23.92 o 
 -13   1  17        0.52       34.29     24.33 o 
 -12   1  17       36.48       82.32     26.59 o 
 -11   1  17      384.08      330.49     35.01 o 
 -10   1  17      130.50       85.34     22.06 o 
  -9   1  17      543.26      531.50     37.97 o 
  -8   1  17       18.59        5.98     53.19 o 
  -7   1  17        5.94       14.59     16.50 o 
  -6   1  17       32.55       37.44     16.13 o 
  -5   1  17        0.89        3.75     15.19 o 
  -4   1  17        3.33      -17.71     19.18 o 
  -3   1  17       85.40       85.53     18.23 o 
  -2   1  17       54.00       61.36     17.00 o 
  -1   1  17        2.76      -12.92     14.00 o 
   0   1  17      268.83      262.51     20.41 o 
   1   1  17       29.69       13.21     17.92 o 
   2   1  17       41.88       37.50     14.30 o 
   3   1  17        2.29        5.28     12.80 o 
   4   1  17        1.43      -35.86     35.86 o 
   5   1  17      628.23      550.74     40.93 o 
   6   1  17       13.06        5.04     17.44 o 
   7   1  17       22.49       41.97     20.62 o 
   8   1  17        2.91        8.46     19.87 o 
 -14   2  17       21.96       34.45     39.59 o 
 -13   2  17        0.58       -4.69     31.32 o 
 -12   2  17      129.47      163.27     30.34 o 
 -11   2  17        1.27        9.54     20.13 o 
 -10   2  17       82.38       78.77     22.48 o 
  -9   2  17       91.21       89.25     20.49 o 
  -8   2  17       41.33       55.29     31.37 o 
  -7   2  17      561.07      641.22     38.03 o 
  -6   2  17        6.50       14.00     14.91 o 
  -5   2  17      198.82      201.99     32.30 o 
  -4   2  17       28.04      -13.50     19.03 o 
  -3   2  17       77.40       79.04     17.70 o 
  -2   2  17      330.15      330.14     28.57 o 
  -1   2  17      525.74      555.18     27.14 o 
   0   2  17      399.97      373.23     23.50 o 
   1   2  17        0.49      -15.26     15.26 o 
   2   2  17      280.71      277.16     37.21 o 
   3   2  17       23.28       26.09     14.84 o 
   4   2  17      184.22      181.18     25.51 o 
   5   2  17      711.75      654.07     44.36 o 
   6   2  17       66.78       27.83     27.74 o 
   7   2  17       26.25       13.66     18.07 o 
   8   2  17       53.11       17.89     18.59 o 
 -13   3  17      170.58      226.19     56.11 o 
 -12   3  17      111.98      144.31     45.24 o 
 -11   3  17       88.72       67.90     42.96 o 
 -10   3  17      218.87      226.00     32.23 o 
  -9   3  17       28.34       20.87     20.75 o 
  -8   3  17       17.01       19.55     51.94 o 
  -7   3  17      384.26      341.78     49.47 o 
  -6   3  17      300.63      347.13     28.67 o 
  -5   3  17      110.24       92.58     17.82 o 
  -4   3  17      399.58      393.61     28.72 o 
  -3   3  17       26.56       51.13     15.91 o 
  -2   3  17      852.07      909.56     42.17 o 
  -1   3  17     1476.87     1451.23     41.25 o 
   0   3  17        1.56       -0.90     10.57 o 
   1   3  17      228.73      190.22     32.81 o 
   2   3  17       11.02        3.41     15.57 o 
   3   3  17        1.29       -6.09     18.10 o 
   4   3  17       13.74       46.25     19.87 o 
   5   3  17        0.97       -1.12     16.12 o 
   6   3  17       52.01       62.42     24.07 o 
   7   3  17      609.17      673.84     49.18 o 
   8   3  17       47.58       41.67     25.63 o 
 -13   4  17      329.42      334.56     60.64 o 
 -12   4  17       67.87      132.89     47.52 o 
 -11   4  17      181.47      285.70     52.21 o 
 -10   4  17        0.72      -31.94     37.67 o 
  -9   4  17      136.43       86.05     35.81 o 
  -8   4  17      118.42      190.61     45.55 o 
  -7   4  17        2.61        5.71     15.69 o 
  -6   4  17       50.38       29.15     39.96 o 
  -5   4  17       65.77       56.48     15.64 o 
  -4   4  17        4.06      -16.11     16.11 o 
  -3   4  17      606.15      685.33     35.62 o 
  -2   4  17      108.35      118.52     18.43 o 
  -1   4  17      355.35      325.13     20.55 o 
   0   4  17      607.71      591.77     27.82 o 
   1   4  17      290.33      253.43     25.63 o 
   2   4  17      158.68      151.02     22.39 o 
   3   4  17      207.02      183.84     24.06 o 
   4   4  17      145.68      104.51     28.28 o 
   5   4  17       57.96       74.02     29.05 o 
   6   4  17      271.95      260.29     32.44 o 
   7   4  17        8.78       25.10     31.60 o 
 -12   5  17      145.62      192.55     56.68 o 
 -11   5  17        6.98        1.30     37.09 o 
 -10   5  17       85.53       99.20     37.46 o 
  -9   5  17       12.36       -9.75     39.55 o 
  -8   5  17      150.94      285.72     50.65 o 
  -7   5  17       65.24       74.88     37.47 o 
  -6   5  17      237.01      332.08     50.07 o 
  -5   5  17       42.63      -10.09     30.48 o 
  -4   5  17      485.02      373.46     49.18 o 
  -3   5  17        5.11      -25.48     34.48 o 
  -2   5  17        3.04       22.57     12.30 o 
  -1   5  17      231.66      201.31     21.13 o 
   0   5  17      271.32      244.72     18.54 o 
   1   5  17      303.18      283.98     27.35 o 
   2   5  17      258.99      219.48     25.47 o 
   3   5  17       70.29       57.46     22.46 o 
   4   5  17       15.01       19.77     16.92 o 
   5   5  17       56.61       89.98     27.70 o 
   6   5  17        5.19        1.18     21.16 o 
   7   5  17        9.21       31.68     25.50 o 
 -11   6  17     1079.28     1127.33    100.27 o 
 -10   6  17      330.70      354.05     59.20 o 
  -9   6  17       41.93      -39.92     44.04 o 
  -8   6  17       28.14       22.32     34.85 o 
  -7   6  17      187.68      208.86     44.99 o 
  -6   6  17      129.08      133.57     36.64 o 
  -5   6  17      426.69      411.68     54.06 o 
  -4   6  17      290.73      207.45     42.40 o 
  -3   6  17      218.30      197.67     40.03 o 
  -2   6  17      113.66      118.48     32.67 o 
  -1   6  17     1153.06     1302.97     90.51 o 
   0   6  17        5.22       11.13     26.34 o 
   1   6  17      274.81      288.88     45.41 o 
   2   6  17      518.47      464.77     57.27 o 
   3   6  17      224.64      195.55     24.52 o 
   4   6  17      125.74      145.52     24.94 o 
   5   6  17        0.41      -35.01     56.13 o 
   6   6  17      148.71       69.84     28.12 o 
 -10   7  17      325.98      268.57     58.66 o 
  -9   7  17       36.42        4.81     34.48 o 
  -8   7  17      290.04      341.80     57.31 o 
  -7   7  17       67.39       99.44     40.46 o 
  -6   7  17      817.98      911.86     82.39 o 
  -5   7  17        0.23       -0.43     29.15 o 
  -4   7  17      763.34      881.71     77.86 o 
  -3   7  17      506.90      401.41     54.49 o 
  -2   7  17      982.08      986.23     81.40 o 
  -1   7  17      863.71      818.57     74.54 o 
   0   7  17      206.07      175.35     42.55 o 
   1   7  17     1519.01     1550.85    101.31 o 
   2   7  17      142.37       74.48     28.74 o 
   3   7  17        5.81      -33.53     33.53 o 
   4   7  17       55.17        7.73     30.02 o 
  -8   8  17       74.33       53.12     39.30 o 
  -7   8  17      818.24     1065.42     92.67 o 
  -6   8  17        0.06       18.36     35.71 o 
  -5   8  17      365.93      436.85     61.36 o 
  -4   8  17        4.91       10.15     28.43 o 
  -3   8  17      104.18       83.64     32.76 o 
  -2   8  17       96.78       45.97     29.96 o 
  -1   8  17        9.07      -35.68     35.68 o 
   0   8  17      700.04      771.75     74.57 o 
   1   8  17      402.16      471.78     61.18 o 
   2   8  17      485.54      622.77     72.78 o 
  -5   9  17       21.70      113.08     40.34 o 
  -4   9  17      286.75      338.95     55.50 o 
  -3   9  17       52.17        2.52     32.82 o 
  -2   9  17      259.90      240.12     48.58 o 
  -1   9  17       19.85       18.26     29.43 o 
 -13   0  18        1.81       51.21     38.57 o 
 -12   0  18     1628.93     1588.15    100.75 o 
 -11   0  18      108.25      120.10     35.71 o 
 -10   0  18      508.74      522.26     58.16 o 
  -9   0  18        0.19      -23.09     30.73 o 
  -8   0  18     1025.25     1036.69     72.11 o 
  -7   0  18       64.88       63.10     24.48 o 
  -6   0  18     3994.97     4044.75    130.72 o 
  -5   0  18       10.91      -28.50     28.50 o 
  -4   0  18     1529.54     1448.17     78.55 o 
  -3   0  18     1148.45     1172.84     70.23 o 
  -2   0  18     1178.98     1310.26     74.80 o 
  -1   0  18      385.45      341.48     40.32 o 
   0   0  18      785.07      804.41     61.11 o 
   1   0  18      874.36      877.98     64.08 o 
   2   0  18        4.32      -20.01     20.01 o 
   3   0  18     1620.52     1590.25     90.20 o 
   4   0  18      236.86      200.30     39.56 o 
   5   0  18     1227.31     1351.57     89.89 o 
   6   0  18        7.58      -30.75     30.75 o 
   7   0  18      724.52      787.63     73.84 o 
   8   0  18        4.31       10.82     26.95 o 
 -13   1  18      199.99      236.73     34.31 o 
 -12   1  18      358.54      372.57     50.28 o 
 -11   1  18      137.06      281.28     94.58 o 
 -10   1  18      169.58      177.92     28.13 o 
  -9   1  18     1004.31     1052.43     53.01 o 
  -8   1  18        8.55        6.90     58.53 o 
  -7   1  18     1711.99     1808.14     63.76 o 
  -6   1  18      507.87      498.36     35.18 o 
  -5   1  18     3407.41     3407.87     83.74 o 
  -4   1  18       48.41      -15.46     19.15 o 
  -3   1  18     2831.71     2968.14     77.92 o 
  -2   1  18      114.28       96.95     19.51 o 
  -1   1  18      941.28     1039.08     48.14 o 
   0   1  18     2390.32     2360.32     57.77 o 
   1   1  18      250.12      235.49     25.24 o 
   2   1  18      262.37      279.03     28.21 o 
   3   1  18        1.55       -5.13     15.17 o 
   4   1  18      379.66      453.42     38.23 o 
   5   1  18      164.27      161.48     25.92 o 
   6   1  18      508.25      606.34     76.11 o 
   7   1  18       19.69        2.20     28.72 o 
 -13   2  18       95.72      137.76     48.50 o 
 -12   2  18      428.68      480.85     40.99 o 
 -11   2  18      180.70      222.13     45.58 o 
 -10   2  18      291.17      330.96     33.47 o 
  -9   2  18        0.83      -19.63     19.63 o 
  -8   2  18      739.38      794.52     44.72 o 
  -7   2  18      375.52      422.98     34.49 o 
  -6   2  18      277.51      273.01     26.62 o 
  -5   2  18      171.84      132.71     20.96 o 
  -4   2  18      781.60      778.89     40.74 o 
  -3   2  18      112.01      139.84     37.26 o 
  -2   2  18      528.23      583.47     36.92 o 
  -1   2  18      300.69      272.28     27.35 o 
   0   2  18     1759.98     1794.23     49.90 o 
   1   2  18      602.62      673.94     40.43 o 
   2   2  18      146.99      122.45     27.88 o 
   3   2  18     1521.54     1614.70    112.64 o 
   4   2  18     1504.39     1488.93     65.60 o 
   5   2  18      353.01      322.85     32.98 o 
   6   2  18      138.72      161.04     57.86 o 
   7   2  18      503.15      601.67     47.64 o 
 -13   3  18      322.03      318.97     61.80 o 
 -12   3  18       35.70        0.94     32.70 o 
 -11   3  18      563.67      577.18     68.72 o 
 -10   3  18       12.23      -21.96     37.84 o 
  -9   3  18      704.96      674.09     45.94 o 
  -8   3  18       88.07      108.28     22.93 o 
  -7   3  18       14.72       -4.63     32.80 o 
  -6   3  18      192.22      193.84     48.78 o 
  -5   3  18      306.84      274.51     26.04 o 
  -4   3  18       75.43       71.34     14.87 o 
  -3   3  18      623.82      707.34     39.32 o 
  -2   3  18      784.00      781.97     41.44 o 
  -1   3  18        7.98        9.91     12.22 o 
   0   3  18      547.46      569.43     31.14 o 
   1   3  18      816.45      721.63     41.43 o 
   2   3  18      438.99      437.39     33.61 o 
   3   3  18      232.56      228.22     35.09 o 
   4   3  18     2854.21     2964.52    122.76 o 
   5   3  18      634.93      569.14     43.17 o 
   6   3  18      350.59      401.11     63.21 o 
   7   3  18       78.35       44.34     21.15 o 
 -12   4  18      400.07      413.91     66.01 o 
 -11   4  18       10.38      -19.68     36.79 o 
 -10   4  18       43.08       12.90     33.83 o 
  -9   4  18        7.52      -24.87     38.65 o 
  -8   4  18      489.12      513.16     61.51 o 
  -7   4  18      254.72      334.23     51.87 o 
  -6   4  18     1219.08     1195.15     84.89 o 
  -5   4  18      483.57      518.59     32.93 o 
  -4   4  18     1253.61     1247.26     49.36 o 
  -3   4  18      456.19      472.18     31.32 o 
  -2   4  18      536.62      593.21     52.91 o 
  -1   4  18      668.49      728.66     30.47 o 
   0   4  18       65.23       65.07     12.37 o 
   1   4  18       90.45       80.11     16.84 o 
   2   4  18      802.12      740.82     43.38 o 
   3   4  18      636.17      691.00     43.64 o 
   4   4  18      194.48      195.56     36.63 o 
   5   4  18      373.32      397.89     49.18 o 
   6   4  18        0.07       36.05     27.48 o 
 -11   5  18       80.65       40.20     38.00 o 
 -10   5  18        1.10      -39.05     41.90 o 
  -9   5  18       98.05       43.39     38.52 o 
  -8   5  18       83.33      118.26     41.31 o 
  -7   5  18      255.41      322.90     51.52 o 
  -6   5  18       63.79       42.87     30.94 o 
  -5   5  18     1651.83     1594.77     98.80 o 
  -4   5  18      123.29       61.34     29.38 o 
  -3   5  18      688.71      549.43     57.58 o 
  -2   5  18     1278.41     1393.22     91.07 o 
  -1   5  18      121.06      112.54     32.32 o 
   0   5  18      242.10      250.94     25.01 o 
   1   5  18      198.15      189.15     23.32 o 
   2   5  18      244.10      300.41     51.55 o 
   3   5  18       26.26       22.30     14.33 o 
   4   5  18      669.05      715.42     47.22 o 
   5   5  18       24.15       40.21     21.68 o 
   6   5  18      289.34      283.92     46.72 o 
 -10   6  18      127.00      137.69     47.82 o 
  -9   6  18        7.03        2.43     34.17 o 
  -8   6  18      234.89      346.10     58.09 o 
  -7   6  18       12.31       35.11     35.32 o 
  -6   6  18      117.35      171.99     42.02 o 
  -5   6  18        6.59       -2.36     29.28 o 
  -4   6  18      179.27      236.87     44.54 o 
  -3   6  18      711.04      706.13     68.42 o 
  -2   6  18       14.49        6.11     25.79 o 
  -1   6  18      154.28      181.14     41.72 o 
   0   6  18        6.32       -9.26     26.64 o 
   1   6  18      836.30      815.80     74.92 o 
   2   6  18       47.93       13.94     25.96 o 
   3   6  18      285.07      277.97     49.25 o 
   4   6  18       53.95       60.31     19.40 o 
  -9   7  18      115.92       57.35     38.65 o 
  -8   7  18       25.63      -12.18     37.64 o 
  -7   7  18      197.03      189.73     47.94 o 
  -6   7  18      345.66      316.29     53.71 o 
  -5   7  18      226.40      181.82     42.46 o 
  -4   7  18       66.15       38.49     26.80 o 
  -3   7  18      173.53      200.76     44.62 o 
  -2   7  18       13.97      -38.60     38.60 o 
  -1   7  18       81.60       95.28     36.76 o 
   0   7  18     1160.34     1156.77     89.99 o 
   1   7  18      134.80      258.90     46.97 o 
   2   7  18        2.22        9.15     25.14 o 
   3   7  18      140.39      170.66     43.07 o 
  -6   8  18      118.31       87.62     39.51 o 
  -5   8  18      131.95      109.92     38.07 o 
  -4   8  18       93.46       59.99     32.00 o 
  -3   8  18        8.28       -5.46     30.29 o 
  -2   8  18      189.79      139.75     41.02 o 
  -1   8  18       80.87       51.93     28.64 o 
   0   8  18      435.60      547.29     67.47 o 
   1   8  18        1.30       28.41     31.30 o 
 -13   1  19      195.11      180.37     35.27 o 
 -12   1  19       49.00       28.60     51.56 o 
 -11   1  19       45.24       62.78     24.40 o 
 -10   1  19       62.62       27.49     21.80 o 
  -9   1  19       11.24      -22.37     22.37 o 
  -8   1  19       11.01      -27.50     50.63 o 
  -7   1  19        0.00       13.23     17.00 o 
  -6   1  19     1006.45     1035.64     50.03 o 
  -5   1  19      232.40      204.50     24.76 o 
  -4   1  19       30.25      -21.84     21.84 o 
  -3   1  19        1.73       31.83     16.04 o 
  -2   1  19        5.02        4.12     17.79 o 
  -1   1  19       46.33       36.68     15.62 o 
   0   1  19       66.13       57.67     16.49 o 
   1   1  19       49.08       38.64     15.05 o 
   2   1  19      127.05       75.51     22.44 o 
   3   1  19       46.94       37.36     31.04 o 
   4   1  19       60.64       39.07     18.35 o 
   5   1  19      219.71      216.68     28.99 o 
   6   1  19       74.79       50.76     56.97 o 
   7   1  19        0.10        1.30     18.75 o 
 -13   2  19       20.23       67.66     43.02 o 
 -12   2  19        0.11       20.53     37.56 o 
 -11   2  19       14.24       33.65     24.07 o 
 -10   2  19       27.88       -2.00     21.92 o 
  -9   2  19       83.51       71.67     20.30 o 
  -8   2  19        0.97       -0.15     19.40 o 
  -7   2  19       81.67       83.84     20.64 o 
  -6   2  19      109.87       97.73     26.46 o 
  -5   2  19       47.15       21.05     16.10 o 
  -4   2  19      353.81      321.29     28.20 o 
  -3   2  19       83.23       83.40     19.36 o 
  -2   2  19      202.43      241.57     25.97 o 
  -1   2  19      289.16      242.24     26.12 o 
   0   2  19      466.05      472.84     28.11 o 
   1   2  19      101.33      102.07     20.36 o 
   2   2  19      730.87      711.16     43.93 o 
   3   2  19      478.82      389.93     46.74 o 
   4   2  19       63.98      133.91     24.65 o 
   5   2  19       36.63       30.23     18.26 o 
   6   2  19       43.37       27.00     19.58 o 
 -12   3  19        7.89       33.91     40.17 o 
 -11   3  19      234.27      258.04     48.38 o 
 -10   3  19       63.15        1.02     31.72 o 
  -9   3  19      117.00       67.23     35.11 o 
  -8   3  19        6.19       15.15     20.92 o 
  -7   3  19      154.18       76.37     56.37 o 
  -6   3  19        6.42        8.87     15.82 o 
  -5   3  19       28.04       21.44     15.23 o 
  -4   3  19      107.66       72.74     16.08 o 
  -3   3  19       83.13      125.92     23.22 o 
  -2   3  19      285.30      293.38     27.68 o 
  -1   3  19      522.08      503.69     35.46 o 
   0   3  19      117.42       96.84     15.44 o 
   1   3  19      186.71      144.07     23.91 o 
   2   3  19       18.64       -1.38     16.41 o 
   3   3  19      294.41      235.24     28.36 o 
   4   3  19      246.13      229.23     38.96 o 
   5   3  19       55.13       15.59     22.37 o 
   6   3  19       10.13        2.17     19.15 o 
 -12   4  19       78.01      177.99     54.20 o 
 -11   4  19      170.16      130.29     44.22 o 
 -10   4  19       23.00      -38.86     38.86 o 
  -9   4  19      132.90      129.48     38.76 o 
  -8   4  19       79.41      105.56     41.24 o 
  -7   4  19      211.62      273.83     50.68 o 
  -6   4  19       18.66       18.60     30.92 o 
  -5   4  19        2.83      -31.15     31.15 o 
  -4   4  19        1.65       -4.06     16.16 o 
  -3   4  19      303.09      315.61     27.62 o 
  -2   4  19      252.50      262.67     26.77 o 
  -1   4  19       60.74       77.79     17.25 o 
   0   4  19       80.25       45.13     28.34 o 
   1   4  19       98.40       71.74     17.73 o 
   2   4  19       74.82       62.81     17.19 o 
   3   4  19       89.11       80.25     17.56 o 
   4   4  19      204.09      194.70     28.30 o 
   5   4  19      115.45      136.03     34.07 o 
 -11   5  19        5.38      -27.25     38.13 o 
 -10   5  19       90.45       27.18     36.36 o 
  -9   5  19        0.52      -42.81     42.81 o 
  -8   5  19      105.21      131.89     38.46 o 
  -7   5  19       18.92       14.21     29.69 o 
  -6   5  19        6.40       35.64     30.33 o 
  -5   5  19       75.47       84.87     32.94 o 
  -4   5  19      255.16      237.32     44.25 o 
  -3   5  19        0.52      -15.36     32.15 o 
  -2   5  19      195.16      240.77     43.63 o 
  -1   5  19      107.62      121.12     40.76 o 
   0   5  19       50.90       43.47     29.68 o 
   1   5  19      184.83      214.64     44.24 o 
   2   5  19      127.79       81.20     30.49 o 
   3   5  19      168.37      137.14     25.44 o 
   4   5  19      516.14      492.88     40.62 o 
  -9   6  19      115.61       98.23     38.52 o 
  -8   6  19       20.05       37.20     29.28 o 
  -7   6  19      467.26      510.99     66.40 o 
  -6   6  19       22.18       29.77     35.32 o 
  -5   6  19      309.74      378.72     56.49 o 
  -4   6  19        7.14       11.50     27.10 o 
  -3   6  19      258.56      191.57     40.73 o 
  -2   6  19       86.17       44.62     28.17 o 
  -1   6  19     1095.59     1048.89     85.33 o 
   0   6  19        3.52       -8.92     26.51 o 
   1   6  19       43.94       11.48     26.15 o 
   2   6  19       90.68       79.83     33.66 o 
   3   6  19      137.97       68.31     32.55 o 
  -7   7  19        1.78       57.36     41.10 o 
  -6   7  19      589.68      616.73     72.45 o 
  -5   7  19        0.11       -6.91     33.78 o 
  -4   7  19      918.60      890.45     83.20 o 
  -3   7  19       16.19      -37.37     37.37 o 
  -2   7  19      978.35     1017.86     85.80 o 
  -1   7  19        0.94       42.27     32.64 o 
   0   7  19       53.90       29.81     27.35 o 
   1   7  19       78.44       76.48     30.28 o 
  -3   8  19      272.58      237.62     48.37 o 
  -2   8  19      169.79      100.93     36.60 o 
 -12   0  20     1158.94     1036.91     84.31 o 
 -11   0  20        3.53        5.56     30.22 o 
 -10   0  20      499.94      582.66     62.02 o 
  -9   0  20       72.74       38.47     28.46 o 
  -8   0  20      143.31      187.71     38.60 o 
  -7   0  20     1561.63     1592.88     91.51 o 
  -6   0  20     2548.57     2509.98    110.34 o 
  -5   0  20      305.26      275.44     40.40 o 
  -4   0  20     1317.53     1403.36     81.97 o 
  -3   0  20      514.59      563.36     54.71 o 
  -2   0  20     1475.10     1659.04     90.08 o 
  -1   0  20      107.04      124.93     29.87 o 
   0   0  20      784.68      787.43     66.06 o 
   1   0  20     1754.64     1912.88    101.82 o 
   2   0  20        1.38       -8.90     24.58 o 
   3   0  20      358.43      306.54     45.11 o 
   4   0  20       64.76      103.19     33.94 o 
   5   0  20      408.55      345.02     51.18 o 
   6   0  20      468.19      545.12     66.16 o 
 -12   1  20       13.18       21.38     30.37 o 
 -11   1  20      445.99      458.55     42.07 o 
 -10   1  20       11.73        9.96     21.87 o 
  -9   1  20      727.07      749.28     47.08 o 
  -8   1  20        2.83       20.72     18.65 o 
  -7   1  20        6.60       21.25     17.60 o 
  -6   1  20     1330.09     1383.47     59.70 o 
  -5   1  20      683.18      673.59     42.10 o 
  -4   1  20       80.22       35.39     50.87 o 
  -3   1  20     1235.88     1322.02     77.11 o 
  -2   1  20       16.76       19.22     15.41 o 
  -1   1  20      206.96      239.65     62.77 o 
   0   1  20      851.46      865.14     49.01 o 
   1   1  20       36.39       24.22     17.35 o 
   2   1  20      610.30      640.01     43.02 o 
   3   1  20      107.67       88.98     20.83 o 
   4   1  20      199.29      221.05     28.77 o 
   5   1  20        4.06       33.70     21.07 o 
   6   1  20      121.61      120.32     25.56 o 
 -12   2  20      193.77      197.25     53.84 o 
 -11   2  20      192.61      229.37     51.09 o 
 -10   2  20      492.16      499.21     41.54 o 
  -9   2  20        3.24       14.05     22.24 o 
  -8   2  20      668.23      759.50     60.07 o 
  -7   2  20       88.02       90.04     21.87 o 
  -6   2  20      168.81      254.81     28.71 o 
  -5   2  20      418.39      478.50     35.48 o 
  -4   2  20       12.24      -20.87     20.87 o 
  -3   2  20        2.04        9.38     16.34 o 
  -2   2  20       13.20       10.14     14.78 o 
  -1   2  20      134.93      149.48     23.49 o 
   0   2  20       18.76       19.83     11.83 o 
   1   2  20      387.22      361.79     26.05 o 
   2   2  20      243.04      247.27     29.66 o 
   3   2  20     1079.40      999.44     75.58 o 
   4   2  20       30.54       16.80     22.16 o 
   5   2  20      368.46      407.85     39.90 o 
 -11   3  20      301.68      335.44     57.55 o 
 -10   3  20        0.20       13.63     32.32 o 
  -9   3  20      524.59      508.85     61.32 o 
  -8   3  20       12.02       35.45     33.57 o 
  -7   3  20      215.30      206.15     25.87 o 
  -6   3  20        9.35        2.90     16.45 o 
  -5   3  20      964.76     1042.56     55.08 o 
  -4   3  20      396.95      408.66     32.07 o 
  -3   3  20       32.26       60.02     27.61 o 
  -2   3  20      427.69      447.99     34.43 o 
  -1   3  20      187.50      217.61     25.67 o 
   0   3  20      511.13      540.05     30.03 o 
   1   3  20      379.67      354.69     25.20 o 
   2   3  20      527.16      618.94     42.92 o 
   3   3  20       11.23        1.37     16.18 o 
   4   3  20      566.79      571.17     58.78 o 
   5   3  20       27.26        9.70     21.91 o 
 -11   4  20       73.95      -23.84     40.02 o 
 -10   4  20      392.96      375.44     58.40 o 
  -9   4  20       29.89      -11.20     38.22 o 
  -8   4  20      118.76      132.98     39.55 o 
  -7   4  20        6.89        0.57     28.73 o 
  -6   4  20      101.59      119.79     35.96 o 
  -5   4  20      127.87      131.33     34.11 o 
  -4   4  20      331.41      389.51     52.93 o 
  -3   4  20      462.37      439.48     57.63 o 
  -2   4  20      385.88      400.99     32.89 o 
  -1   4  20       45.50       52.03     16.75 o 
   0   4  20      133.31      187.00     28.26 o 
   1   4  20      251.68      274.16     29.16 o 
   2   4  20       64.59       56.46     18.09 o 
   3   4  20      600.21      560.17     52.61 o 
   4   4  20      326.46      297.06     33.74 o 
 -10   5  20       30.37        3.43     38.87 o 
  -9   5  20      175.55      143.27     40.83 o 
  -8   5  20        0.98       44.24     37.86 o 
  -7   5  20       39.24       52.64     32.81 o 
  -6   5  20      101.67       72.14     35.19 o 
  -5   5  20      655.11      663.05     69.68 o 
  -4   5  20      171.02      212.71     41.77 o 
  -3   5  20      248.45      179.89     40.26 o 
  -2   5  20     1059.53     1104.60     87.11 o 
  -1   5  20      233.59      246.41     47.30 o 
   0   5  20      349.59      333.70     52.58 o 
   1   5  20       45.35       18.77     26.59 o 
   2   5  20      458.93      486.22     62.28 o 
   3   5  20        1.41       35.70     31.08 o 
  -8   6  20      136.20      207.30     50.00 o 
  -7   6  20      223.89      248.58     53.33 o 
  -6   6  20      484.12      564.43     69.43 o 
  -5   6  20      162.61      121.83     40.61 o 
  -4   6  20       17.09      -17.80     36.67 o 
  -3   6  20      217.96      175.13     40.80 o 
  -2   6  20        7.89      -35.73     35.73 o 
  -1   6  20       50.67       67.47     34.96 o 
   0   6  20       83.24       97.88     33.67 o 
   1   6  20      185.23      169.15     40.70 o 
  -5   7  20       19.26       48.06     38.44 o 
  -4   7  20      127.15       77.26     36.78 o 
  -3   7  20       24.57        2.76     33.82 o 
  -2   7  20       26.07       -6.61     32.88 o 
  -1   7  20        0.56       -2.75     31.11 o 
 -11   1  21       22.84      -15.03     38.39 o 
 -10   1  21       17.34      -13.75     24.09 o 
  -9   1  21       20.77      -24.15     24.15 o 
  -8   1  21       25.43       55.92     34.54 o 
  -7   1  21      790.33      808.81     48.44 o 
  -6   1  21       31.19       10.07     18.02 o 
  -5   1  21      203.88      185.54     24.90 o 
  -4   1  21       98.25       64.33     42.30 o 
  -3   1  21       40.94       69.65     20.62 o 
  -2   1  21      126.28      141.16     32.00 o 
  -1   1  21        0.64       -2.34     15.38 o 
   0   1  21      137.65      150.09     24.73 o 
   1   1  21        0.67      -17.28     17.28 o 
   2   1  21        3.85      -18.67     18.67 o 
   3   1  21        0.12       14.92     25.95 o 
   4   1  21        0.60       19.53     35.04 o 
 -11   2  21       75.50       81.88     44.10 o 
 -10   2  21       34.55      -39.51     40.83 o 
  -9   2  21        7.73      -38.63     41.01 o 
  -8   2  21       18.76       36.29     31.89 o 
  -7   2  21       28.33       37.10     19.24 o 
  -6   2  21      138.54      123.04     23.04 o 
  -5   2  21      311.89      283.05     29.86 o 
  -4   2  21      421.02      331.82     35.60 o 
  -3   2  21        9.74       21.08     18.30 o 
  -2   2  21       28.80       15.58     25.05 o 
  -1   2  21      168.53      137.66     23.84 o 
   0   2  21        1.97       -0.93     38.27 o 
   1   2  21      184.59      136.56     18.08 o 
   2   2  21      125.69       91.19     21.06 o 
   3   2  21        8.56      -18.87     18.87 o 
   4   2  21      190.21      183.98     38.52 o 
 -10   3  21       39.65      -37.19     44.85 o 
  -9   3  21       70.17       69.11     34.68 o 
  -8   3  21       38.42       38.44     28.79 o 
  -7   3  21        7.90       -3.38     28.42 o 
  -6   3  21      315.00      314.44     49.56 o 
  -5   3  21        0.14      -13.56     21.44 o 
  -4   3  21      272.60      170.43     23.67 o 
  -3   3  21      120.79      121.27     22.37 o 
  -2   3  21        2.48       19.17     15.83 o 
  -1   3  21        1.12      -16.92     16.92 o 
   0   3  21       24.58        9.61     17.19 o 
   1   3  21      405.08      373.51     27.31 o 
   2   3  21       20.96        6.60     17.59 o 
   3   3  21       83.97       36.55     19.31 o 
   4   3  21       22.33        3.45     24.90 o 
 -10   4  21      260.11      148.14     44.96 o 
  -9   4  21       17.93      -40.76     40.76 o 
  -8   4  21       19.05       45.08     37.34 o 
  -7   4  21      414.37      436.23     57.88 o 
  -6   4  21       10.82       15.62     28.29 o 
  -5   4  21      110.72      114.70     40.15 o 
  -4   4  21       10.86       -5.57     27.80 o 
  -3   4  21       89.28       95.23     34.86 o 
  -2   4  21        4.05      -12.71     28.10 o 
  -1   4  21        7.39       52.92     31.30 o 
   0   4  21      143.37      186.48     43.03 o 
   1   4  21       81.23       62.62     29.13 o 
   2   4  21      118.31      104.54     36.04 o 
   3   4  21       10.13       41.65     29.72 o 
  -8   5  21      152.63      253.97     52.75 o 
  -7   5  21        2.37       40.76     31.33 o 
  -6   5  21       59.28      118.01     40.69 o 
  -5   5  21        7.41       15.76     29.72 o 
  -4   5  21       83.97       51.83     30.30 o 
  -3   5  21       41.55      -29.29     36.40 o 
  -2   5  21      705.38      744.66     76.47 o 
  -1   5  21      124.50       89.62     36.03 o 
   0   5  21       96.39       97.75     36.13 o 
   1   5  21      100.21      100.75     37.85 o 
  -6   6  21       33.13       64.17     39.04 o 
  -5   6  21        7.71       -3.74     31.75 o 
  -4   6  21       12.99      -33.25     37.69 o 
  -3   6  21      223.26      231.04     52.56 o 
  -2   6  21       38.58      -12.94     34.72 o 
  -1   6  21       22.74       26.77     29.80 o 
 -10   0  22      442.76      441.98     55.68 o 
  -9   0  22       24.72      -39.00     39.00 o 
  -8   0  22      556.17      694.14     65.77 o 
  -7   0  22       66.61       38.15     26.66 o 
  -6   0  22      332.24      383.72     50.03 o 
  -5   0  22      145.41       95.17     31.83 o 
  -4   0  22      968.32      928.98     72.92 o 
  -3   0  22        7.47        9.01     24.35 o 
  -2   0  22      284.48      313.63     46.26 o 
  -1   0  22      320.51      367.90     48.96 o 
   0   0  22      199.43      204.55     40.09 o 
   1   0  22      623.83      631.63     65.47 o 
   2   0  22       31.21       20.44     24.43 o 
   3   0  22     1294.89     1400.92     95.46 o 
 -10   1  22        5.44       -1.22     22.08 o 
  -9   1  22      657.04      651.43     46.93 o 
  -8   1  22       67.90       55.85     22.26 o 
  -7   1  22       12.95       56.19     22.93 o 
  -6   1  22        8.64       24.52     18.98 o 
  -5   1  22      325.44      266.08     29.67 o 
  -4   1  22       68.85       22.67     18.92 o 
  -3   1  22      502.50      547.90     40.78 o 
  -2   1  22      237.30      271.50     29.48 o 
  -1   1  22       67.78       26.51     15.86 o 
   0   1  22      585.21      630.59     44.39 o 
   1   1  22      158.07      139.44     26.01 o 
   2   1  22      403.71      384.08     29.82 o 
   3   1  22        6.20       -1.56     18.26 o 
 -10   2  22      100.94        6.99     40.34 o 
  -9   2  22        7.95      -35.20     40.90 o 
  -8   2  22      649.67      756.22     75.56 o 
  -7   2  22       72.64       61.02     19.75 o 
  -6   2  22      480.58      507.91     40.16 o 
  -5   2  22      295.92      293.29     31.28 o 
  -4   2  22      158.72      157.94     24.38 o 
  -3   2  22      575.56      577.17     43.30 o 
  -2   2  22      143.38      173.71     25.67 o 
  -1   2  22       18.59       35.79     20.45 o 
   0   2  22        6.57        0.29     16.09 o 
   1   2  22      117.97      130.21     19.07 o 
   2   2  22        5.95       40.79     19.00 o 
   3   2  22      627.72      613.87     67.97 o 
  -9   3  22      176.49      274.22     51.02 o 
  -8   3  22        0.16       72.18     38.90 o 
  -7   3  22      319.19      285.94     52.38 o 
  -6   3  22      224.37      133.87     38.11 o 
  -5   3  22     1004.90     1065.78     85.66 o 
  -4   3  22      472.81      433.16     58.03 o 
  -3   3  22      623.82      679.33     44.15 o 
  -2   3  22      153.93      182.66     26.24 o 
  -1   3  22      412.48      480.09     38.87 o 
   0   3  22      376.49      355.24     34.03 o 
   1   3  22       93.53       29.86     42.00 o 
   2   3  22      185.91      158.55     67.85 o 
  -8   4  22      257.01      313.96     55.21 o 
  -7   4  22        3.17       26.69     29.54 o 
  -6   4  22      222.19      278.03     53.58 o 
  -5   4  22       75.88       11.84     32.31 o 
  -4   4  22      384.47      437.68     58.73 o 
  -3   4  22      283.01      305.59     52.01 o 
  -2   4  22      187.46      205.62     44.40 o 
  -1   4  22      709.80      797.69     77.90 o 
   0   4  22      484.68      440.25     62.15 o 
   1   4  22      211.35      253.23     48.82 o 
  -6   5  22      110.47       86.73     38.19 o 
  -5   5  22      255.14      307.06     54.43 o 
  -4   5  22      158.51       47.06     35.38 o 
  -3   5  22      134.41      123.10     38.94 o 
  -2   5  22      119.50      171.65     46.49 o 
  -1   5  22      151.06      175.13     44.41 o 
  -9   1  23        0.05      -19.48     22.65 o 
  -8   1  23       13.26       29.76     21.35 o 
  -7   1  23      422.77      447.27     39.87 o 
  -6   1  23     1263.33     1209.97     60.13 o 
  -5   1  23      686.51      678.66     45.88 o 
  -4   1  23       13.79      -31.77     31.77 o 
  -3   1  23        2.05       17.35     20.53 o 
  -2   1  23       16.43       51.23     19.75 o 
  -1   1  23       16.53       51.74     19.46 o 
   0   1  23       61.94       45.02     17.97 o 
   1   1  23        6.56      -22.57     22.57 o 
  -8   2  23       62.46      103.66     39.77 o 
  -7   2  23       60.57       25.29     29.98 o 
  -6   2  23      290.12      243.08     61.88 o 
  -5   2  23      201.50      192.94     46.31 o 
  -4   2  23       70.80       30.03     20.40 o 
  -3   2  23        4.19       33.69     19.10 o 
  -2   2  23      180.20      161.77     63.18 o 
  -1   2  23      124.74      140.69     26.08 o 
   0   2  23       15.34      -17.74     17.74 o 
   1   2  23       80.60       44.54     41.96 o 
  -7   3  23       13.32      -38.88     38.88 o 
  -6   3  23       86.06       98.62     34.86 o 
  -5   3  23       20.60       40.40     33.02 o 
  -4   3  23       53.60       46.29     28.15 o 
  -3   3  23       17.44       27.69     29.92 o 
  -2   3  23      244.01      271.76     49.72 o 
  -1   3  23      161.06      169.23     42.05 o 
   0   3  23       17.82       17.23     16.76 o 
  -6   4  23        3.87      -30.14     30.14 o 
  -5   4  23       90.70       66.01     32.19 o 
  -4   4  23      142.64       74.50     35.59 o 
  -3   4  23      107.27      133.49     36.70 o 
  -2   4  23       80.78      169.89     46.29 o 
  -7   0  24      500.48      442.16     57.33 o 
  -6   0  24        3.61      -33.54     33.54 o 
  -5   0  24      276.27      263.98     44.96 o 
  -4   0  24      124.59       50.13     26.41 o 
  -3   0  24       78.13      118.72     35.77 o 
  -2   0  24       84.64       91.42     31.38 o 
  -1   0  24       42.11       89.12     33.22 o 
  -7   1  24       10.66        0.40     19.16 o 
  -6   1  24      549.44      508.36     48.12 o 
  -5   1  24      383.75      433.04     38.90 o 
  -4   1  24       50.51       10.05     21.11 o 
  -3   1  24       68.39      115.47     24.11 o 
  -2   1  24      184.36      195.46     35.02 o 
  -1   1  24       35.28       85.08     42.20 o 
  -6   2  24      555.87      503.07     63.86 o 
  -5   2  24      245.12      221.35     45.11 o 
  -4   2  24      188.47      197.94     43.94 o 
  -3   2  24      382.39      378.64     36.80 o 
  -2   2  24      153.32      179.82     29.55 o 
                                                 
